# Supplementary material for: Exploiting Wild Emmer Wheat Diversity to Improve Wheat A and B Genomes in Breeding for Heat Stress Adaptation
Source: Front Plant Sci. 2022 Jul 22;13:895742. doi: 10.3389/fpls.2022.895742 (PMC9355596; doi:10.3389/fpls.2022.895742)
Supplement: Supplementary file 1 [file Data_Sheet_1.zip]

Archive with 12 entries (12 files):
- Supplementary Material/Table S1.xlsx
- Supplementary Material/Table S10.xlsx
- Supplementary Material/Table S11.xlsx
- Supplementary Material/Table S12.xlsx
- Supplementary Material/Table S2.xlsx
- Supplementary Material/Table S3.xlsx
- Supplementary Material/Table S4.xlsx
- Supplementary Material/Table S5.xlsx
- Supplementary Material/Table S6.xlsx
- Supplementary Material/Table S7.xlsx
- Supplementary Material/Table S8.xlsx
- Supplementary Material/Table S9.xlsx
