# Supplementary material for: Exploiting Wild Emmer Wheat Diversity to Improve Wheat A and B Genomes in Breeding for Heat Stress Adaptation
Source: Front Plant Sci. 2022 Jul 22;13:895742. doi: 10.3389/fpls.2022.895742 (PMC9355596; doi:10.3389/fpls.2022.895742)
Supplement: Supplementary file 1 [file Data_Sheet_1.zip › Supplementary Material/Table S1.xlsx]

## Sheet: Sheet1
Supplementary Table 1. Means and range of the traits measured for the multiple derivatives lines (MDLs) and their recurrent parent 'Miki 3' at Tottori (TOT), Dongola (DON), Wad Medani first sowing date (MED/SD1), and Wad Medani second sowing date (MED/SD2) during the 2019–20 season.
	TOT			DON			MED/SD1			MED/SD2
Trait	Range	Mean	Miki 3	Range	Mean	Miki 3	Range	Mean	Miki 3	Range	Mean	Miki 3
DH	123.0−147.0	136.7	144	62.0−90.0	71.7	68	57.0−94.0	70.4	67.5	58.0−84.0	67	67
DM	172.0−184.0	178.2	177	104.0−126.0	112.1	110.5	91.0−126.0	104.6	104	90.0−114.0	97	97.5
GFD	31.0−54.0	41.5	33.5	19.0−50.0	40.3	42.5	21.0−49.0	34.1	36.5	22.0−33.0	30	30.5
CHLH	43.2−62.9	53.3	50.5	21.8−62.4	47.1	47.8	45.9−59.1	53	56.7	37.8−53.7	44	45
CHLM	25.7−69.1	48.1	49.4	3.1−53.1	15	11.5	30.0−42.1	35.1	31.2	30.1−53.7	32.4	33
CHLD	-29.5−519	10	1.9	5.1−93.9	68.6	74.1	3.5−39.6	27.1	34.5	19.1−36.7	26.2	26.1
CTH	NA	NA	NA	12.5−29.3	17.3	17.6	20.7−31.6	25.4	25.5	22.0−32.0	25.4	25.3
GY	1763.0−8156.0	4838.1	4171	906.0−6031.0	3691	2844	322.0−4173.0	2018.1	2747	60.8−2215.0	848.8	1449
BIO	7538.0−28497.0	17229.1	1451	3750.0−23125.0	12849.7	6875	2623.0−14347.0	8282	10626	750.0−11106.0	5191.7	7106
TKW	33.8−63.2	48.7	52.5	16.3−56.5	43.3	44.4	20.2−54.7	41	46.4	14.6−46.0	33.8	35.4
SN	16.2−67.6	40.2	43	16.5−47.9	32.5	38.1	21.0−58.5	25.2	26.5	6.2−47.5	17.1	20.4
HI	12.4−42.3	28.1	26.9	8.2−87.8	30.9	35.8	5.5−49.0	31	39	5.6−36.5	22	28.6
PHT	38.3−91.0	64.3	64.5	73.1−131.5	96.4	83	65.0−110.1	82.8	75	57.5−92.5	75.5	76.7
HTE1	NA	NA	NA	NA	NA	NA	7.6 −238.0	58.1	96.5	NA	NA	NA
HTE2	NA	NA	NA	NA	NA	NA	NA	NA	NA	3.9 −262.9	47.6	52.7
DH, days to heading; DM, days to maturity; GFD, grain filling duration; CHLH, chlorophyll at heading; CHLM, chlorophyll at maturity; CTH, canopy temperature at heading; GY, grain yield; BIO, biomass; TKW, thousand kernel weight; SN, seed number per spike; HI, harvest index; PHT, plant height; HTE1, heat tolerance efficiency evaluated at MED/SD1; HTE2, heat tolerance efficiency evaluated in MED/SD2
