# Supplementary material for: Exploiting Wild Emmer Wheat Diversity to Improve Wheat A and B Genomes in Breeding for Heat Stress Adaptation
Source: Front Plant Sci. 2022 Jul 22;13:895742. doi: 10.3389/fpls.2022.895742 (PMC9355596; doi:10.3389/fpls.2022.895742)
Supplement: Supplementary file 1 [file Data_Sheet_1.zip › Supplementary Material/Table S10.xlsx]

## Sheet: Table S4
	Supplementary Table 10. Marker-trait associations that passed the false discovery rate (FDR) test at 0.05 and 0.2 levels detected in four environments: Tottori, (TOT); Dongola, (DON); Wad Medani first sowing date (MED/SD1); Wad Medani second sowing date (MESD/SD2) in the 2019–20 growing season.
	Environment	Trait	Marker	Chromosome	Position (Mbp)	P-value	FDR value	Allelic effect (%)
	DON	BIO	rs1217219	6B	8.3844	1.9446e-05	0.2	13.82
	DON	BIO	rs1151117	7B	177.178	0.0005005	0.2	9.219
	DON	CHLD	rs1071015	2A	62.0096	2.3931e-08	0.05	22.53
	DON	CHLD	rs982956	2A	36.0383	4.3201e-07	0.05	18.048
	DON	CHLD	rs2252351	2A	35.8461	4.3258e-07	0.05	18.046
	DON	CHLD	rs1277633	2A	32.6767	2.5802e-06	0.05	15.858
	DON	CHLD	rs5970682	2A	32.8886	4.4244e-05	0.05	12.635
	DON	CHLH	rs5372757	2A	755.881	5.09e-08	0.05	21.465
	DON	CHLH	rs1010893	2A	563.637	6.976e-06	0.05	14.92
	DON	CTH	rs4989353	2A	685.431	0.00029876	0.12	10.158
	DON	DM	rs5970682	2A	32.8886	1.7557e-05	0.2	15.13
	DON	GFD	rs9724999	2A	93.4112	3.1856e-05	0.05	12.522
	DON	GY	rs5356783	2A	749.687	0.00011175	0.2	11.291
	DON	HI	rs2251024	2A	622.407	2.0608e-05	0.05	13.4
	DON	TKW	rs1099328	1A	450.21	6.2987e-06	0.1	14.819
	DON	CTH	rs5364104	3A	717.633	0.00019673	0.2	10.04
	DON	CTH	rs1079045	3A	713.365	9.1497e-05	0.2	11.248
	DON	CTH	rs7353090	2B	781.294	0.00041648	0.2	9.125
	DON	CTH	rs1209574	2B	772.735	0.00066359	0.2	8.624
	DON	CTH	rs980362	2B	769.127	0.00028351	0.14	9.895
	DON	CTH	rs2263385	2B	765.696	0.00029948	0.12	9.699
	DON	CTH	rs5357574	1A	417.371	0.00023051	0.2	9.99
	DON	CTH	rs5971304	2B	720.292	0.00020586	0.2	10.497
	DON	CTH	rs1136890	2B	704.963	0.00026429	0.2	10.069
	DON	CTH	rs1151135	2B	691.372	0.00029482	0.13	10.123
	DON	CTH	rs1195353	2B	642.665	0.00027891	0.2	10.497
	DON	CTH	rs2292620	2B	626.971	0.00037323	0.14	9.832
	DON	CTH	rs984212	3A	713.346	0.00030013	0.12	9.513
	DON	CTH	rs1147138	3A	705.74	0.00045706	0.2	9.318
	DON	CTH	rs1086318	3A	705.688	3.6144e-05	0.2	12.195
	DON	CTH	rs4989102	3A	702.366	2.8384e-05	0.2	13.593
	DON	CTH	rs1323308	3B	249.165	0.00024574	0.2	9.806
	DON	CTH	rs1201070	4A	573.879	0.00022875	0.2	9.938
	DON	CTH	rs1213856	4A	4.56096	0.00025519	0.2	9.806
	DON	CTH	rs986855	4B	435.281	0.00018058	0.2	10.65
	DON	CTH	rs1166538	4B	4.10576	0.00022703	0.2	10.065
	DON	CTH	rs1044473	6A	546.002	0.00013072	0.2	10.85
	DON	CTH	rs3943257	6A	534.062	0.00014682	0.2	10.414
	DON	CTH	rs2333203	6A	534.392	0.00024162	0.2	9.993
	DON	CTH	rs1209110	6B	692.178	0.0001165	0.2	11.496
	DON	CTH	rs1081192	6B	690.696	0.00026105	0.2	10.563
	DON	CTH	rs5324565	6B	659.698	0.00037483	0.2	9.69
	DON	CTH	rs5581017	6B	657.112	0.00046706	0.2	9.205
	DON	CTH	rs55408881	7A	161.116	0.00027986	0.15	10.547
	DON	CTH	rs2302976	7A	75.3688	0.00029077	0.13	9.774
	DON	CTH	rs1036517	2B	625.827	0.00027502	0.2	9.62
	DON	CTH	rs12769200	2B	613.614	0.00028497	0.13	9.807
	DON	CTH	rs983997	2B	613.241	0.00027993	0.14	9.598
	DON	CTH	rs3064889	2B	608.687	0.00028291	0.14	10.308
	DON	CTH	rs3950894	3A	395.823	0.00019937	0.2	10.067
	DON	CHLD	rs1131740	2B	734.423	6.9664e-06	0.05	14.463
	DON	CHLD	rs1151045	2B	724.924	2.658e-08	0.05	21.952
	DON	CHLD	rs4911119	2B	714.178	6.6341e-06	0.05	15.045
	DON	CHLD	rs1233374	2B	712.101	4.2139e-09	0.05	25.105
	DON	CHLD	rs7915837	3A	679.925	4.7328e-05	0.05	11.922
	DON	CHLD	rs3944005	3A	679.823	5.6743e-09	0.05	25.375
	DON	CHLD	rs1278393	4B	626.245	2.0086e-05	0.05	13.217
	DON	GFD	rs1234945	3A	612.004	2.0124e-08	0.05	22.844
	DON	GFD	rs987950	3B	574.928	6.0302e-06	0.05	14.772
	DON	GFD	rs991978	5A	444.857	2.126e-08	0.05	21.772
	DON	GFD	rs1024404	5B	597.038	1.4363e-08	0.05	22.69
	DON	GFD	rs1062457	6A	534.997	2.4525e-07	0.05	19.01
	DON	GFD	rs1205251	7A	694.414	1.4072e-08	0.05	22.931
	DON	GFD	rs4989260	7A	587.962	7.2733e-06	0.05	14.747
	DON	GFD	rs1093097	7B	617.187	7.1548e-09	0.05	22.989
	DON	GFD	rs14394261	2B	584.574	3.9424e-05	0.05	12.374
	DON	GY	rs2282538	1B	590.437	3.6262e-05	0.2	12.52
	DON	GY	rs1124360	1B	565.823	3.9716e-05	0.2	13.674
	DON	GY	rs5412116	2B	705.195	5.2193e-07	0.05	18.349
	DON	GY	rs6050235	2B	705.089	6.1414e-05	0.2	12.076
	DON	GY	rs1315604	2B	631.827	8.6811e-05	0.2	11.732
	DON	GY	rs3222352	2B	629.46	8.4779e-05	0.2	11.962
	DON	GY	rs2304706	3A	473.716	6.1164e-05	0.2	13.101
	DON	HI	rs4991396	2B	560.188	8.8569e-06	0.05	14.565
	DON	HI	rs2260348	5A	441.668	1.4949e-05	0.05	13.858
	DON	HI	rs4993355	5A	84.5126	0.00017868	0.2	10.403
	DON	HI	rs1052542	5B	77.9974	0.00012243	0.2	10.786
	DON	HI	rs997120	7A	714.317	5.9479e-06	0.1	15.733
	DON	HI	rs979953	7A	49.3295	1.341e-05	0.05	14.096
	DON	HI	rs3030640	7B	564.27	4.0868e-05	0.1	13.181
	DON	HI	rs1139873	2B	367.098	6.3083e-05	0.1	12.535
	DON	HI	rs979357	2B	67.091	1.6286e-05	0.05	13.879
	DON	PHT	rs6045349	2B	48.6737	8.4733e-05	0.05	11.515
	DON	PHT	rs12776290	4A	567.029	5.2453e-06	0.05	15.104
	DON	PHT	rs1220382	4A	575.45	1.3168e-05	0.05	14.021
	DON	PHT	rs1087149	4A	569.605	2.0488e-06	0.05	13.992
	DON	PHT	rs2252536	4A	572.496	9.9751e-06	0.05	11.981
	DON	PHT	rs2371505	4B	29.2973	1.6089e-09	0.05	26.59
	DON	PHT	rs1216462	4B	24.3841	1.1014e-08	0.05	24.751
	DON	PHT	rs1064354	4B	26.6142	1.3337e-08	0.05	24.079
	DON	PHT	rs1863400	4B	38.8412	4.3805e-08	0.05	21.681
	DON	PHT	rs2278767	4B	30.5763	3.2362e-07	0.05	19.369
	DON	PHT	rs984917	4B	21.2877	1.1002e-06	0.05	17.29
	DON	PHT	rs1088389	4B	39.32	1.3597e-06	0.05	16.918
	DON	PHT	rs1212987	4B	21.5753	1.4695e-06	0.05	16.813
	DON	PHT	rs991096	4B	38.8412	2.6406e-06	0.05	16.112
	DON	PHT	rs1300855	4B	39.9498	3.2855e-06	0.05	15.729
	DON	PHT	rs55408728	4B	28.7962	3.9242e-06	0.05	15.689
	DON	PHT	rs1091494	4B	39.055	9.6026e-06	0.05	15.059
	DON	PHT	rs2283875	4B	37.7077	6.3721e-06	0.05	14.845
	DON	PHT	rs4010028	4B	36.9994	9.6058e-06	0.05	14.355
	DON	PHT	rs2252536	4B	32.4125	3.1702e-05	0.05	13.639
	DON	PHT	rs1003062	4B	38.1545	2.5926e-05	0.05	13.302
	DON	PHT	rs1102155	4B	41.3277	3.7167e-05	0.05	13.139
	DON	PHT	rs4910062	4B	39.9502	9.161e-05	0.05	12.461
	DON	PHT	rs3958247	4B	35.8404	9.5373e-05	0.05	11.721
	DON	PHT	rs2242043	4B	57.5292	6.9739e-05	0.05	11.706
	DON	PHT	rs1092216	4B	12.2503	8.9778e-05	0.05	11.38
	DON	PHT	rs1204523	6B	628.083	0.00010962	0.05	11.125
	DON	PHT	rs1214796	7B	609.747	6.8049e-06	0.05	15.339
	DON	PHT	rs2257383	7B	611.277	2.7663e-05	0.05	13.221
	DON	CHLD	rs1016684	6B	676.035	1.3575e-05	0.01	15.374
	DON	CHLD	rs1111512	7B	471.485	2.7464e-08	0.05	21.877
	DON	CHLD	rs1255650	7B	74.6848	3.3215e-08	0.05	22.536
	DON	TKW	rs2293174	4A	550.867	1.5002e-05	0.2	14.675
	DON	CHLD	rs1151891	7B	423.281	6.0366e-05	0.05	12.257
	DON	TKW	rs5580545	6B	146.771	6.0271e-07	0.05	17.931
	MED/SD1	BIO	rs2277132	5A	439.287	2.947e-06	0.05	16.333
	MED/SD1	BIO	rs1218943	6A	598.584	5.4361e-06	0.05	15.072
	MED/SD1	DH	rs4406564	1B	629.363	5.8416e-07	0.05	20.305
	MED/SD1	DM	rs4406564	1B	629.363	2.4766e-06	0.05	17.788
	MED/SD1	DH	rs982956	2A	36.0383	4.4343e-06	0.05	15.577
	MED/SD1	DH	rs2252351	2A	35.8461	4.6296e-06	0.05	15.519
	MED/SD1	DM	rs1071015	2A	62.0096	9.3856e-06	0.05	15.628
	MED/SD1	DM	rs982956	2A	36.0383	6.2588e-07	0.05	18.196
	MED/SD1	TKW	rs2279254	1A	511.88	4.9552e-06	0.05	16.301
	MED/SD1	DM	rs2252351	2A	35.8461	8.1885e-07	0.05	17.824
	MED/SD1	DM	rs5970682	2A	32.8886	9.6818e-06	0.05	16.835
	MED/SD1	DM	rs1277633	2A	32.6767	3.1128e-06	0.05	16.35
	MED/SD1	GFD	rs7331595	2A	754.833	2.0174e-06	0.05	16.904
	MED/SD1	GFD	rs1062525	2A	748.543	1.3917e-06	0.05	17.87
	MED/SD1	TKW	rs1062872	1A	522.682	5.3637e-06	0.05	15.49
	MED/SD1	TKW	rs992176	1A	47.2776	7.5654e-05	0.05	11.743
	MED/SD1	TKW	rs1213102	1A	518.722	0.00011848	0.05	11.229
	MED/SD1	TKW	rs14925014	1A	496.462	0.0001201	0.05	11.684
	MED/SD1	GFD	rs1062525	2A	748.543	1.3917e-06	0.05	17.87
	MED/SD1	GFD	rs1207505	2A	747.359	2.0444e-07	0.05	20.03
	MED/SD1	GFD	rs5411471	2A	746.602	1.3022e-07	0.05	20.108
	MED/SD1	GFD	rs1064949	2A	741.312	2.6015e-06	0.05	18.556
	MED/SD1	TKW	rs5359584	1B	580.221	4.9723e-06	0.05	15.398
	MED/SD1	TKW	rs4406564	1B	629.363	0.00010229	0.05	12.438
	MED/SD1	TKW	rs1207784	1B	466.335	1.1503e-06	0.05	17.341
	MED/SD1	GFD	rs4993789	2A	739.548	1.6684e-06	0.05	16.54
	MED/SD1	GFD	rs1010498	2A	732.866	6.1171e-05	0.05	11.846
	MED/SD1	GFD	rs3946006	2A	732.808	5.2471e-05	0.05	12.054
	MED/SD1	GFD	rs1215366	2A	732.75	0.00012311	0.05	10.999
	MED/SD1	DM	rs1151045	2B	724.924	5.2918e-06	0.05	15.394
	MED/SD1	GFD	rs1261539	2A	517.428	0.00018204	0.05	10.934
	MED/SD1	GFD	rs12768999	2A	240.35	3.2545e-06	0.05	15.889
	MED/SD1	GFD	rs1095667	2A	100.75	9.1474e-05	0.05	12.029
	MED/SD1	HTE1	rs1145598	2A	695.975	1.4894e-07	0.05	20.004
	MED/SD1	GFD	rs5581489	2B	196.58	1.2248e-06	0.05	17.186
	MED/SD1	GFD	rs1209601	2B	115.223	2.9723e-06	0.05	16.859
	MED/SD1	GFD	rs982129	2B	54.8804	2.4476e-05	0.05	14.378
	MED/SD1	GFD	rs1207119	2B	745.946	0.00012825	0.05	10.942
	MED/SD1	GFD	rs1175159	3A	505.093	3.5823e-06	0.05	16.736
	MED/SD1	GFD	rs5355208	3A	227.098	5.3924e-05	0.05	12.446
	MED/SD1	GFD	rs1105202	3A	385.098	7.3177e-05	0.05	12.446
	MED/SD1	GFD	rs1089113	3A	96.4286	9.2167e-05	0.05	11.762
	MED/SD1	GFD	rs29307918	3A	449.764	9.5887e-05	0.05	11.248
	MED/SD1	GFD	rs12772208	3A	227.336	0.00011328	0.05	11.01
	MED/SD1	GFD	rs983761	3A	214.174	0.00012648	0.05	11.207
	MED/SD1	GFD	rs4993296	3A	565.377	0.00012981	0.05	12.341
	MED/SD1	GFD	rs1051462	3A	645.301	0.00016495	0.05	11.746
	MED/SD1	GFD	rs1101685	3A	215.22	0.00016649	0.05	10.519
	MED/SD1	GFD	rs1092043	3A	239.636	0.00016649	0.05	10.519
	MED/SD1	GFD	rs1086479	3A	619.745	0.00019123	0.05	10.346
	MED/SD1	GFD	rs2284541	3B	657.65	2.3922e-05	0.05	13.229
	MED/SD1	GFD	rs4394467	3B	19.2771	7.0064e-05	0.05	13.19
	MED/SD1	GFD	rs1166451	3B	161.091	8.7931e-05	0.05	13.614
	MED/SD1	GFD	rs1202383	3B	672.805	0.00014633	0.05	10.683
	MED/SD1	GFD	rs12763810	3B	87.336	0.00017033	0.05	10.832
	MED/SD1	GFD	rs1235793	4A	84.9502	2.7129e-06	0.05	16.475
	MED/SD1	GFD	rs7331604	4A	66.009	1.363e-05	0.05	15.643
	MED/SD1	GFD	rs55408748	4A	492.704	1.6429e-05	0.05	14.231
	MED/SD1	GFD	rs1218138	5A	646.888	1.1828e-06	0.05	17.477
	MED/SD1	GFD	rs1092232	5A	666.321	2.3201e-06	0.05	16.954
	MED/SD1	GFD	rs1156906	5A	664.858	0.00018521	0.05	10.383
	MED/SD1	GFD	rs1091144	6A	104.962	4.2612e-05	0.05	12.935
	MED/SD1	GFD	rs1102568	6A	483.033	0.00010357	0.05	11.607
	MED/SD1	GFD	rs1018411	6B	160.903	2.7547e-05	0.05	12.882
	MED/SD1	GFD	rs3024561	6B	140.424	0.0001667	0.05	10.517
	MED/SD1	GFD	rs1007206	7A	214.899	3.1246e-06	0.05	15.928
	MED/SD1	GFD	rs1262375	7A	67.9088	3.3721e-06	0.05	16.607
	MED/SD1	GFD	rs2277813	7A	183.188	3.4491e-05	0.05	12.792
	MED/SD1	GFD	rs2281198	7A	186.22	0.00016701	0.05	10.649
	MED/SD1	HTE1	rs5412116	2B	705.195	2.3624e-06	0.05	16
	MED/SD1	HTE1	rs2290854	5A	622.323	9.8883e-05	0.2	11.201
	MED/SD1	TKW	rs1251962	3A	622.277	2.0448e-06	0.05	16.553
	MED/SD1	TKW	rs7336027	3B	684.281	1.4068e-06	0.05	17.374
	MED/SD1	TKW	rs5369576	3B	656.171	2.7488e-06	0.05	16.269
	MED/SD1	TKW	rs39658776	3B	54.9897	6.59e-06	0.05	15.497
	MED/SD1	TKW	rs4008147	4A	590.792	3.9522e-06	0.05	15.837
	MED/SD1	TKW	rs3954041	4A	21.6019	5.5805e-06	0.05	15.191
	MED/SD1	TKW	rs2256600	4A	17.8599	5.6959e-06	0.05	15.163
	MED/SD1	TKW	rs3958186	5A	497.059	2.451e-06	0.05	16.347
	MED/SD1	TKW	rs1122111	5A	434.264	5.3587e-06	0.05	15.425
	MED/SD1	TKW	rs1120723	5A	501.013	6.1871e-06	0.05	15.29
	MED/SD1	TKW	rs3027075	5A	518.591	1.3e-06	0.05	17.173
	MED/SD1	TKW	rs1182251	5B	102.552	3.8502e-06	0.05	15.727
	MED/SD1	TKW	rs3022648	5B	433.53	4.1675e-06	0.05	15.585
	MED/SD1	TKW	rs990162	5B	438.041	4.1985e-06	0.05	15.575
	MED/SD1	TKW	rs4990976	5B	518.984	5.5485e-06	0.05	15.199
	MED/SD1	TKW	rs1096399	5B	68.3528	5.3231e-05	0.05	12.19
	MED/SD1	TKW	rs5361434	6A	591.77	2.9682e-06	0.05	16.117
	MED/SD1	TKW	rs7921861	6A	592.04	4.3477e-06	0.05	15.769
	MED/SD1	TKW	rs1076647	6A	557.76	5.7174e-06	0.05	15.158
	MED/SD1	TKW	rs1114608	6A	591.765	8.2152e-06	0.05	16.548
	MED/SD1	TKW	rs3955857	6B	657.219	2.3462e-06	0.05	17.008
	MED/SD1	TKW	rs3029186	6B	624.033	3.8706e-06	0.05	15.686
	MED/SD1	TKW	rs5411637	6B	81.3499	4.2189e-06	0.05	15.569
	MED/SD1	TKW	rs41940126	6B	471.362	4.8819e-06	0.05	16.532
	MED/SD1	TKW	rs12770832	6B	39.689	5.5632e-06	0.05	15.195
	MED/SD1	TKW	rs4261108	7A	10.4402	5.7303e-06	0.05	15.163
	MED/SD1	DM	rs1111512	7B	471.485	9.303e-07	0.05	17.681
	MED/SD1	DM	rs1255650	7B	74.6848	6.8866e-06	0.05	18.733
	MED/SD1	TKW	rs3955875	7B	589.465	4.7165e-06	0.05	15.418
	MED/SD1	TKW	rs3025986	7B	115.308	5.2328e-06	0.05	15.382
	MED/SD1	TKW	rs1004245	7B	642.994	5.4485e-06	0.05	15.321
	MED/SD2	BIO	rs1016105	3B	774.068	6.2146e-05	0.2	12.775
	MED/SD2	HTE2	rs1092756	3A	16.9075	8.0254e-06	0.1	13.346
	MED/SD2	BIO	rs7353920	6B	657.524	0.00010376	0.2	11.191
	MED/SD2	CHLM	rs1062872	1A	522.682	2.1245e-07	0.05	20.033
	MED/SD2	CHLM	rs7336178	1A	522.966	4.1963e-09	0.05	28.788
	MED/SD2	CHLM	rs3021069	5B	528.802	1.2649e-09	0.05	26.812
	MED/SD2	CHLM	rs1114608	6A	591.765	2.2959e-07	0.05	20.271
	MED/SD2	DH	rs7336178	1A	522.966	0.00013114	0.2	11.598
	MED/SD2	DH	rs4406564	1B	629.363	4.4896e-05	0.1	14.886
	MED/SD2	DM	rs1273483	3A	590.415	0.00015252	0.2	11.067
	MED/SD2	DH	rs1151045	2B	724.924	4.4571e-05	0.1	12.57
	MED/SD2	DH	rs1111512	7B	471.485	4.2943e-05	0.1	12.419
	MED/SD2	DH	rs1255650	7B	74.6848	5.0318e-05	0.1	14.138
	MED/SD2	DM	rs4406564	1B	629.363	4.3342e-06	0.1	18.053
	MED/SD2	TKW	rs41420864	3A	631.666	4.8794e-05	0.2	12.149
	MED/SD2	GY	rs1017738	3A	638.449	6.0662e-05	0.2	12.131
	MED/SD2	DM	rs1151045	2B	724.924	1.9143e-05	0.1	13.836
	MED/SD2	BIO	rs2290456	3A	708.346	3.0915e-06	0.1	13.425
	MED/SD2	DM	rs1205083	3B	820.888	0.00013291	0.2	12.255
	MED/SD2	DM	rs5324886	3B	26.8678	0.00016615	0.2	10.661
	MED/SD2	DM	rs1101823	3B	212.456	0.00024721	0.2	10.241
	MED/SD2	DM	rs1277633	2A	32.6767	9.7866e-07	0.05	17.924
	MED/SD2	DM	rs5970682	2A	32.8886	1.4811e-06	0.05	18.691
	MED/SD2	GY	rs9724899	2A	35.6065	1.9469e-05	0.2	15.781
	MED/SD2	DH	rs1277633	2A	32.6767	5.2108e-07	0.05	18.809
	MED/SD2	DM	rs2252351	2A	35.8461	7.6613e-07	0.05	17.821
	MED/SD2	DH	rs5970682	2A	32.8886	2.824e-06	0.05	18.012
	MED/SD2	DM	rs982956	2A	36.0383	6.0146e-07	0.05	18.154
	MED/SD2	DM	rs1071015	2A	62.0096	1.6726e-05	0.05	14.416
	MED/SD2	DH	rs2252351	2A	35.8461	7.6272e-07	0.05	17.796
	MED/SD2	HI	rs4008104	2A	119.892	1.0562e-05	0.1	13.806
	MED/SD2	DH	rs982956	2A	36.0383	7.5687e-07	0.05	17.807
	MED/SD2	DM	rs5350239	6B	648.041	0.00018636	0.2	11.018
	MED/SD2	DH	rs1071015	2A	62.0096	3.4841e-05	0.1	13.355
	MED/SD2	DM	rs1111512	7B	471.485	1.4465e-05	0.05	13.864
	MED/SD2	DM	rs1255650	7B	74.6848	1.8888e-05	0.05	15.1
	MED/SD2	GFD	rs1018411	6B	160.903	5.4733e-06	0.05	15.007
	MED/SD2	CHLM	rs1082368	2A	754.667	1.4291e-08	0.05	22.963
	MED/SD2	BIO	rs5411136	3A	712.303	9.6811e-06	0.05	15.434
	MED/SD2	CHLM	rs986208	2A	755.601	1.1509e-08	0.05	23.268
	MED/SD2	CHLM	rs1218562	2A	755.657	1.1509e-08	0.05	23.268
	MED/SD2	CHLM	rs1052066	2A	757.176	1.1059e-08	0.05	23.41
	MED/SD2	GY	rs3955557	3B	795.294	1.4815e-05	0.2	14.04
	MED/SD2	HI	rs4009240	6A	604.183	1.0311e-05	0.2	14.081
	MED/SD2	BIO	rs984212	3A	713.346	7.7509e-05	0.2	11.549
	MED/SD2	SN	rs3940546	6B	24.6581	1.4396e-05	0.2	15.139
	MED/SD2	TKW	rs4411987	1A	358.963	3.7246e-05	0.2	12.366
	MED/SD2	TKW	rs1322080	2B	217.092	1.1497e-05	0.2	14.871
	MED/SD2	BIO	rs1001418	3A	713.397	1.8716e-05	0.2	13.549
	MED/SD2	TKW	rs3938259	3B	2.61242	2.5253e-05	0.2	12.855
	MED/SD2	TKW	rs7332747	7A	443.444	8.6595e-05	0.2	12.068
	TOT	HI	rs1202815	2B	639.889	6.1501e-05	0.1	12.515
	TOT	HI	rs1097392	2B	699.57	5.7432e-05	0.1	12.054
	TOT	HI	rs989816	1A	567.434	5.0438e-06	0.1	17.503
	TOT	HI	rs1147034	2B	726.673	1.0513e-05	0.1	14.113
	TOT	HI	rs5581032	2B	733.425	7.0908e-07	0.05	19.876
	TOT	HI	rs3064725	2B	755.294	8.4366e-05	0.05	12.183
	TOT	HI	rs1219329	2B	765.688	5.8798e-05	0.05	11.802
	TOT	HI	rs7903755	3A	672.28	3.4741e-05	0.05	12.82
	TOT	HI	rs2276009	3A	622.128	5.7521e-07	0.05	18.042
	TOT	HI	rs999525	3A	606.359	1.4447e-05	0.05	13.818
	TOT	HI	rs1126577	3A	603.064	2.5904e-07	0.05	19.044
	TOT	HI	rs1013793	3A	598.248	8.092e-07	0.05	18.266
	TOT	HI	rs2293274	3B	500.377	9.4276e-05	0.05	11.56
	TOT	HI	rs1054888	4B	658.918	8.2006e-05	0.05	11.41
	TOT	HI	rs12771929	4B	658.575	1.1352e-06	0.05	17.956
	TOT	HI	rs1126368	4B	655.054	1.5457e-05	0.05	13.539
	TOT	HI	rs989478	4B	650.572	2.8707e-05	0.05	13.358
	TOT	HI	rs1278393	4B	626.245	1.6695e-05	0.05	13.732
	TOT	HI	rs5581306	5A	582.483	1.2978e-05	0.05	14.431
	TOT	HI	rs5579491	5A	567.766	5.4014e-05	0.05	12.627
	TOT	HI	rs1220965	5A	513.083	3.4137e-05	0.05	12.502
	TOT	HI	rs1240031	5A	484.918	6.4351e-05	0.05	13.052
	TOT	HI	rs1213694	5B	671.416	8.6893e-05	0.05	11.728
	TOT	HI	rs1102693	5B	670.642	7.2358e-05	0.05	11.781
	TOT	HI	rs2275286	5B	669.776	6.9509e-05	0.05	11.687
	TOT	HI	rs39466056	5B	665.553	8.3267e-05	0.05	13.335
	TOT	HI	rs1160820	5B	664.842	6.7056e-05	0.05	11.907
	TOT	HI	rs1240043	6A	51.2004	0.0001183	0.05	10.925
	TOT	HI	rs2283966	6B	636.615	5.8812e-05	0.05	13.221
	TOT	HI	rs4003428	6B	131.646	0.00012439	0.05	11.468
	TOT	HI	rs2291303	2A	647.763	6.4714e-05	0.05	11.779
	TOT	PHT	rs2252536	4A	572.496	4.2967e-06	0.05	12.93
	TOT	PHT	rs2278767	4B	30.5763	9.194e-06	0.05	15.272
	TOT	PHT	rs1004850	4B	31.2929	0.00012667	0.2	10.936
	TOT	HI	rs4005420	2A	15.0836	7.294e-05	0.05	12.16
	BIO, biomass; CHLD, chlorophyll degradation; CHLH, chlorophyll at heading; CHLM, chlorophyll at maturity; CTH, canopy temperature at heading; DH, days to heading; DM, days to maturity; GFD, grain filling duration; GY, grain yield; HI, harvest index; HTE1, heat tolerance efficiency evaluated in MED/SD1; HTE2, heat tolerance efficiency evaluated in MED/SD2; PHT, plant height; SN, seed number/spike;…
