# Supplementary material for: Exploiting Wild Emmer Wheat Diversity to Improve Wheat A and B Genomes in Breeding for Heat Stress Adaptation
Source: Front Plant Sci. 2022 Jul 22;13:895742. doi: 10.3389/fpls.2022.895742 (PMC9355596; doi:10.3389/fpls.2022.895742)
Supplement: Supplementary file 1 [file Data_Sheet_1.zip › Supplementary Material/Table S11.xlsx]

## Sheet: Sheet1
	Supplementary Table 11. Candidate genes for strong significant markers identified for some important agronomic traits evaluated under optimum (DON), moderate heat (MED/SD1) or severe heat (MED/SD2) stress.
	Marker	Environment	Chromosome	Trait	R2	Gene	Protein	Function	Reference	Number of gene
	rs9724899	MED/SD2	2A	GY	0.15	TraesCS2A03G0151600	UDP-Glycosyltransferase	Regulates grain size and abiotic stress tolerance in rice	Dong et al., 2020. https://doi.org/10.1038/s41467-020-16403-5	102
	rs1001418	MED/SD2	3A	BIO	0.13	TraesCS3A03G1146600	Protein kinase	Regulates wheat growth and stress tolerance	Wei and Li 2019. https://doi.org/10.1007/s11032-019-1045-9	40
	rs5412116	MED/SD1	2B	HTE1	0.16	TraesCS2B02G521400	Serine/threonine protein kinase, Hyperosmotic stress respons	Regulates hyperosomtic stress responses and ABA signaling	Mao et al., 2010. https://doi: 10.1093/jxb/erp331	52
		DON		GY	0.18
	rs1092756	MED/SD2	3A	HTE2	0.13	TraesCS3A03G0073100	Zinc finger family protein	Regulates heat stress tolerance in wheat	Agarwal and Khurana, 2018. DOI 10.1007/s12192-017-0838-1	88
	rs5369576	MED/SD1	3B	TKW	0.16	TraesCS3B03G1029000	Myb transcription factor	Regulates oxidative and heat stress responses through calcium signaling	Wang et al., 2021. https://doi.org/10.3390/ijms22116125	18
	rs4008104	MED/SD2	2A	HI	0.14	TraesCS2A03G0349200	Sucrose synthase	Convert sucrose to starch in endosperm in wheat	Jiang et al., 2011. DOI 10.1007/s10142-010-0188-x	30
	rs3940546	MED/SD2	6B	SN	0.15	TraesCS6B02G046400	Expansin protein	Regulates crop growth and development as well as ultimate yield formation in wheat	Han et al., 2019. https://doi.org/10.1186/s12864-019-5455-1	59
						TraesCS6B02G046500	High affinity nitrate transporter	Improve grain yield and nitrogein accumulation of wheat	Li et al., 2022. https://doi.org/10.1016/j.cj.2021.11.012
	rs1062872	MED/SD2	1A	CHLM	0.28	TraesCS1A02G341400	RING/U-box superfamily protein	Regulates to delay leaf senescence through jasmonic acid pathway in Arabidopsis	Zhang et al., 2020. https://doi.org/10.3389/fpls.2020.608589	59
	rs3021069	MED/SD2	5B	CHLM	0.26	TraesCS5B02G351600	Superoxide dismutase [Cu-Zn]	Regulates response to the oxidative stress	Tyagi et al., 2017. https://doi.org/10.1016/j.aggene.2017.08.003	77
						TraesCS5B02G350900	Plant regulator RWP-RK family protein, putative	Regulates nitrogein use efficiency in wheat	Kumar et al., 2018. https://doi.org/10.1371/journal.pone.0208409
	BIO, biomass; CHLM, chlorophyll at maturity; GY, grain yield; HI, harvest index; HTE1, heat tolerance efficiency evaluated in MED/SD1; HTE2, heat tolerance efficiency evaluated in MED/SD2; SN, seed number/spike; TKW, thousand kernel weight. R2 denote to the phenotypic variation explained by marker.

## Sheet: Sheet2
										Serine/threonine protein kinase, Hyperosmotic stress respons
