# Supplementary material for: Exploiting Wild Emmer Wheat Diversity to Improve Wheat A and B Genomes in Breeding for Heat Stress Adaptation
Source: Front Plant Sci. 2022 Jul 22;13:895742. doi: 10.3389/fpls.2022.895742 (PMC9355596; doi:10.3389/fpls.2022.895742)
Supplement: Supplementary file 1 [file Data_Sheet_1.zip › Supplementary Material/Table S12.xlsx]

## Sheet: Sheet1
Supplementary Table 12. Comparison of marker-trait associations in bread (Triticum aestivum) and durum wheat (Triticum turgidum L. ssp. durum) reported in previous studies with those identified in this study in the multiple derivative lines (MDLs, evaluated at Tottori, (TOT); Dongola, (DON); Wad Medani first sowing date, (MED/SD1); or Wad Medani second sowing date; (MED/SD2).
Reference	Species	Trait	Environment				Chromosome
			Optimum (O)	Moderate heat (MH)	Heat-drought (HD)	Severe heat (SH)	1A	1B	2A	2B	3A	3B	4A	4B	5A	5B	6A	6B	7A	7B
Ullah et al., 2021	T. aestivum	GY	√	√			x (O), x (H)		x (H)	x (H)	x (H)			x (O)					x (H)	x (O), x (H)
Itam et al., 2021	T. aestivum	GY		√	√													x (HD)
Kumar et al., 2020	T. aestivum	GY		√							x (H)	x (H)
Sukumaran et al., 2018	T. durum	GY	√	√	√					x (O), x (H)		x (O)	x (H)						x (O)	x (O)
Hassouni et al., 2019	T. durum	GY	√	√			x (H)									x (H)		x (H)
Current study	T. durum	GY	TOT
Current study	T. durum	GY	DON					x (O)	x (O)	x (O)	x (O)
Current study	T. durum	GY		MED/SD1
Current study	T. durum	GY				MED/SD2			x (SH)		x (SH)	x (SH)
Ullah et al., 2021	T. aestivum	BIO	√	√
Itam et al., 2021	T. aestivum	BIO		√	√													x (HD)
Kumar et al., 2020	T. aestivum	BIO		√
Sukumaran et al., 2018	T. durum	BIO	√	√	√
Hassouni et al., 2019	T. durum	BIO	√	√			x (H)									x (H)		x (H)
Current study	T. durum	BIO	TOT
Current study	T. durum	BIO	DON															x (O)		x (O)
Current study	T. durum	BIO		MED/SD1											x (MH)		x (MH)
Current study	T. durum	BIO				MED/SD2					x (SH)	x (SH)						x (SH)
Ullah et al., 2021	T. aestivum	SN	√	√
Itam et al., 2021	T. aestivum	SN		√	√
Kumar et al., 2020	T. aestivum	SN		√
Sukumaran et al., 2018	T. durum	SN	√	√	√				x (O)	x (H)					x (H)				x (O)	x (O)
Hassouni et al., 2019	T. durum	SN	√	√			x (H)									x (H)		x (H)
Current study	T. durum	SN	TOT
Current study	T. durum	SN	DON
Current study	T. durum	SN		MED/SD1
Current study	T. durum	SN				MED/SD2												x (SH)
Ullah et al., 2021	T. aestivum	GFD	√	√			x (H)				x (H)	x (O)	x (O)	x (O)	x (O), x (H)	x (H)	x (H)		x (H)	x (H)
Itam et al., 2021	T. aestivum	GFD		√	√
Kumar et al., 2020	T. aestivum	GFD		√
Sukumaran et al., 2018	T. durum	GFD	√	√	√
Hassouni et al., 2019	T. durum	GFD	√	√
Current study	T. durum	GFD	TOT
Current study	T. durum	GFD	DON						x (O)	x (O)	x (O)	x (O)			x (O)	x (O)	x (O)	x (O)	x (O)
Current study	T. durum	GFD		MED/SD1					x (MH)	x (MH)	x (MH)	x (MH)	x (MH)		x (MH)		x (MH)	x (MH)	x (MH)
Current study	T. durum	GFD				MED/SD2												x (SH)
Ullah et al., 2021	T. aestivum	DH	√	√			x (O), x (H)	x (O), x (H)	x (O), x (H)	x (O), x (H)	x (O), x (H)	x (O)	x (O)	x (O)	x (O)	x (O), x (H)	x (O), x (H)	x (O)	x (O), x (H)	x (O), x (H)
Itam et al., 2021	T. aestivum	DH		√	√
Kumar et al., 2020	T. aestivum	DH		√
Sukumaran et al., 2018	T. durum	DH	√	√	√			x (O), x (H)	x (O)	x (O), x (H)	x (O), x (H)		x (H)	x (O)		x (H)	x (O), x (H)	x (O)	x (H)
Hassouni et al., 2019	T. durum	DH	√	√
Current study	T. durum	DH	TOT
Current study	T. durum	DH	DON
Current study	T. durum	DH		MED/SD1				x (MH)	x (MH)
Current study	T. durum	DH				MED/SD2	x (SH)	x (SH)	x (SH)	x (SH)										x (SH)
Ullah et al., 2021	T. aestivum	DM	√	√			x (O)	x (O), x (H)	x (O), x (H)	x (H)		x (H)	x (O)		x (O), x (H)		x (H)	x (H)	x (H)	x (O)
Itam et al., 2021	T. aestivum	DM		√	√
Kumar et al., 2020	T. aestivum	DM		√
Sukumaran et al., 2018	T. durum	DM	√	√	√			x (O)		x (O), x (H)		x (O)	x (H)					x (O)		x (O)
Hassouni et al., 2019	T. durum	DM	√	√
Current study	T. durum	DM	TOT												x (SH)
Current study	T. durum	DM	DON
Current study	T. durum	DM		MED/SD1				x (MH)	x (MH)	x (MH)										x (MH)
Current study	T. durum	DM				MED/SD2		x (SH)	x (SH)	x (SH)	x (SH)	x (SH)						x (SH)		x (SH)
Ullah et al., 2021	T. aestivum	PHT	√	√			x (O), x (H)	x (O), x (H)	x (O), x (H)	x (O), x (H)	x (O), x (H)	x (O), x (H)		x (O), x (H)		x (O), x (H)		x (O), x (H)	x (O), x (H)
Itam et al., 2021	T. aestivum	PHT		√	√								x (HD)
Kumar et al., 2020	T. aestivum	PHT		√
Sukumaran et al., 2018	T. durum	PHT	√	√	√		x (O), x (H)	x (O), x (H)	x (O), x (H)	x (O), x (H)	x (O)	x (O)		x (O), x (H)				x (O), x (H)	x (O), x (H)	x (O), x (H)
Hassouni et al., 2019	T. durum	PHT	√	√
Current study	T. durum	PHT	TOT										x (O)	x (O)
Current study	T. durum	PHT	DON							x (O)			x (O)	x (O)				x (O)	x (O)
Current study	T. durum	PHT		MED/SD1
Current study	T. durum	PHT				MED/SD2
BIO, biomass; DH, days to heading; DM, days to maturity; GFD, grain filling duration; GY, grain yield: SN, seed number/spike; PHT, plant height. x indicate marker indentified in the current and previous studies
