# Supplementary material for: Exploiting Wild Emmer Wheat Diversity to Improve Wheat A and B Genomes in Breeding for Heat Stress Adaptation
Source: Front Plant Sci. 2022 Jul 22;13:895742. doi: 10.3389/fpls.2022.895742 (PMC9355596; doi:10.3389/fpls.2022.895742)
Supplement: Supplementary file 1 [file Data_Sheet_1.zip › Supplementary Material/Table S2.xlsx]

## Sheet: Sheet1
	Supplementary Table 2. Correlation coefficients between the traits measured in the multiple derivative lines evaluated at Tottori
	Trait	DH	DM	GFD	CHLH	CHLM	CHLD	GY	BIO	TKW	SN	HI	PHT
	DH	1	0.361**	-0.899**	0.230**	0.162*	-0.0293766	0.172*	0.331**	0.210**	0.251**	-0.0975239	0.212**
	DM	0.361**	1	0.0830675	0.133065	0.346**	-0.265**	-0.143867	-0.0530036	0.424**	-0.060958	-0.188*	-0.037652
	GFD	-0.899**	0.0830675	1	-0.183*	-0.010522	-0.0926373	-0.252**	-0.378**	-0.0258052	-0.297**	0.0163221	-0.244**
	CHLH	0.230**	0.133065	-0.183*	1	0.215**	0.376**	0.125312	0.190*	0.101562	0.0603184	-0.0172539	-0.0305073
	CHLM	0.162*	0.346**	-0.010522	0.215**	1	-0.816**	0.0397733	0.0384295	0.249**	0.141953	0.00743488	-0.0536639
	CHLD	-0.0293766	-0.265**	-0.0926373	0.376**	-0.816**	1	0.0243475	0.0623735	-0.184*	-0.0887921	-0.0227788	0.0403419
	GY	0.172*	-0.143867	-0.252**	0.125312	0.0397733	0.0243475	1	0.836**	0.137968	0.486**	0.649**	0.0835207
	BIO	0.331**	-0.0530036	-0.378**	0.190*	0.0384295	0.0623735	0.836**	1	0.141436	0.355**	0.198**	0.213**
	TKW	0.210**	0.424**	-0.0258052	0.101562	0.249**	-0.184*	0.137968	0.141436	1	-0.0363554	0.0700764	0.188*
	SN	0.251**	-0.060958	-0.297**	0.0603184	0.141953	-0.0887921	0.486**	0.355**	-0.0363554	1	0.441**	0.139801
	HI	-0.0975239	-0.188*	0.0163221	-0.0172539	0.00743488	-0.0227788	0.649**	0.198**	0.0700764	0.441**	1	-0.123692
	PHT	0.212**	-0.037652	-0.244**	-0.0305073	-0.0536639	0.0403419	0.0835207	0.213**	0.188*	0.139801	-0.123692	1
	*and ** significant at the 0.05 and 0.01 levels, respectively (2-tailed). DH, days to heading; DM, days to maturity; GFD, grain filling duration; CHLH, chlorophyll at heading; CHLM, chlorophyll at maturity; CHLD, chlorophyll degradation; GY, grain yield; BIO, biomass; TKW, thousand kernel weight; HI, harvest index; SN, seed number/spike; PHT, plant height.
