# Supplementary material for: Exploiting Wild Emmer Wheat Diversity to Improve Wheat A and B Genomes in Breeding for Heat Stress Adaptation
Source: Front Plant Sci. 2022 Jul 22;13:895742. doi: 10.3389/fpls.2022.895742 (PMC9355596; doi:10.3389/fpls.2022.895742)
Supplement: Supplementary file 1 [file Data_Sheet_1.zip › Supplementary Material/Table S3.xlsx]

## Sheet: Sheet1
	Supplementary Table 3. Correlation coefficients between the traits measured in the multiple derivative lines evaluated at Dongola
	Trait	DH	DM	GFD	CHLH	CHLM	CHLD	CTH	GY	BIO	TKW	SN	HI	PHT
	DH	1	0.690**	-0.459**	0.329**	0.538**	-0.471**	-0.212**	0.0187513	0.117665	-0.083639	-0.0885516	0.113656	0.108019
	DM	0.690**	1	0.260**	0.363**	0.612**	-0.549**	-0.297**	0.155*	0.218**	0.0419365	-0.0747173	0.0993461	0.0827559
	GFD	-0.459**	0.260**	1	-0.00354999	-0.0242314	0.0127291	-0.0267513	0.166*	0.183*	0.104152	0.0548137	0.0269897	-0.0216823
	CHLH	0.329**	0.363**	-0.00354999	1	0.404**	-0.138092	-0.0272029	0.0969751	0.131689	0.00269786	-0.0651107	0.067115	-0.171*
	CHLM	0.538**	0.612**	-0.0242314	0.404**	1	-0.940**	-0.401**	0.138399	0.158*	0.00969883	-0.118284	0.107993	-0.0565319
	CHLD	-0.471**	-0.549**	0.0127291	-0.138092	-0.940**	1	0.434**	-0.0893214	-0.0995824	0.0161723	0.100196	-0.0747474	0.0204568
	CTH	-0.212**	-0.297**	-0.0267513	-0.0272029	-0.401**	0.434**	1	-0.0534727	-0.0297915	-0.169*	0.0112322	-0.0158821	-0.0180976
	GY	0.0187513	0.155*	0.166*	0.0969751	0.138399	-0.0893214	-0.0534727	1	0.450**	0.180*	0.342**	0.117259	0.0805101
	BIO	0.117665	0.218**	0.183*	0.131689	0.158*	-0.0995824	-0.0297915	0.450**	1	0.0764758	-0.504**	0.0292533	0.118105
	TKW	-0.083639	0.0419365	0.104152	0.00269786	0.00969883	0.0161723	-0.169*	0.180*	0.0764758	1	0.0180753	-0.0675932	0.218**
	SN	-0.0885516	-0.0747173	0.0548137	-0.0651107	-0.118284	0.100196	0.0112322	0.342**	-0.504**	0.0180753	1	0.120673	-0.078929
	HI	0.113656	0.0993461	0.0269897	0.067115	0.107993	-0.0747474	-0.0158821	0.117259	0.0292533	-0.0675932	0.120673	1	-0.0620978
	PHT	0.108019	0.0827559	-0.0216823	-0.171*	-0.0565319	0.0204568	-0.0180976	0.0805101	0.118105	0.218**	-0.078929	-0.0620978	1
	*and ** significant at the 0.05 and 0.01 levels, respectively (2-tailed). DH, days to heading; DM, days to maturity; GFD, grain filling duration; CHLH, chlorophyll at heading; CHLM, chlorophyll at maturity; CHLD, chlorophyll degradation; CTH, canopy temperature; GY, grain yield; BIO, biomass; TKW, thousand kernel weight; HI, harvest index; SN, seed number/spike; PHT, plant height.
