# Supplementary material for: Exploiting Wild Emmer Wheat Diversity to Improve Wheat A and B Genomes in Breeding for Heat Stress Adaptation
Source: Front Plant Sci. 2022 Jul 22;13:895742. doi: 10.3389/fpls.2022.895742 (PMC9355596; doi:10.3389/fpls.2022.895742)
Supplement: Supplementary file 1 [file Data_Sheet_1.zip › Supplementary Material/Table S4.xlsx]

## Sheet: Sheet1
	Supplementary Table 4. Correlation coefficients between the traits measured in the multiple derivative lines evaluated at Wad Medani optimum sowing date (MED/SD1).
	Trait	DH	DM	GFD	CHLH	CHLM	CHLD	CTH	GY	BIO	TKW	HI	SN	PHT	HTE1
	DH	1	0.848**	-0.567**	0.117336	0.0711912	0.171*	-0.136631	-0.0850629	-0.0554257	-0.386**	-0.0249508	-0.0310216	0.0205364	-0.0391822
	DM	0.848**	1	-0.0455558	0.227**	0.0283448	0.180*	-0.146105	-0.0917797	-0.0714498	-0.226**	-0.0334305	-0.0150219	0.0268923	-0.0639309
	GFD	-0.567**	-0.0455558	1	0.113236	-0.0902975	-0.0425112	0.0306813	0.0174756	-0.00659277	0.377**	-0.00513924	0.0349622	0.00291931	-0.0254609
	CHLH	0.117336	0.227**	0.113236	1	0.00739519	0.265**	-0.0580302	-0.061669	-0.0703855	-0.0125638	0.0109286	0.0726843	-.231**	0.0157836
	CHLM	0.0711912	0.0283448	-0.0902975	0.00739519	1	-0.741**	0.182*	0.0100148	0.02274	-0.12575	-0.0189159	-0.043867	-0.056207	0.0811428
	CHLD	0.171*	0.180*	-0.0425112	0.265**	-0.741**	1	-0.171*	-0.0353637	-0.0533152	0.0374368	0.0154679	0.0513865	-0.0536395	-0.0937462
	CTH	-0.136631	-0.146105	0.0306813	-0.0580302	0.182*	-0.171*	1	-0.0933324	-0.051557	0.0929464	-0.0653469	-0.113476	-0.102756	-0.0784962
	GY	-0.0850629	-0.0917797	0.0174756	-0.061669	0.0100148	-0.0353637	-0.0933324	1	0.585**	0.297**	0.642**	0.298**	0.177*	0.626**
	BIO	-0.0554257	-0.0714498	-0.00659277	-0.0703855	0.02274	-0.0533152	-0.051557	0.585**	1	0.178*	-0.202**	0.170*	0.229**	0.430**
	TKW	-0.386**	-0.226**	0.377**	-0.0125638	-0.12575	0.0374368	0.0929464	0.297**	0.178*	1	0.181*	0.0557675	0.350**	0.065499
	HI	-0.0249508	-0.0334305	-0.00513924	0.0109286	-0.0189159	0.0154679	-0.0653469	0.642**	-0.202**	0.181*	1	0.232**	0.0220804	0.359**
	SN	-0.0310216	-0.0150219	0.0349622	0.0726843	-0.043867	0.0513865	-0.113476	0.298**	0.170*	0.0557675	0.232**	1	0.0212425	0.119552
	PHT	0.0205364	0.0268923	0.00291931	-.231**	-0.056207	-0.0536395	-0.102756	0.177*	0.229**	0.350**	0.0220804	0.0212425	1	0.0572087
	HTE1	-0.0391822	-0.0639309	-0.0254609	0.0157836	0.0811428	-0.0937462	-0.0784962	0.626**	0.430**	0.065499	0.359**	0.119552	0.0572087	1
	*and ** significant at the 0.05 and 0.01 levels, respectively (2-tailed). DH, days to heading; DM, days to maturity; GFD, grain filling duration; CHLH, chlorophyll at heading; CHLM, chlorophyll at maturity; CHLD, chlorophyll degradation; CTH, canopy temperature; GY, grain yield; BIO, biomass; TKW, thousand kernel weight; HI, harvest index; SN, seed number/spike; PHT, plant height; HTE1, heat tole…
