# Supplementary material for: Exploiting Wild Emmer Wheat Diversity to Improve Wheat A and B Genomes in Breeding for Heat Stress Adaptation
Source: Front Plant Sci. 2022 Jul 22;13:895742. doi: 10.3389/fpls.2022.895742 (PMC9355596; doi:10.3389/fpls.2022.895742)
Supplement: Supplementary file 1 [file Data_Sheet_1.zip › Supplementary Material/Table S5.xlsx]

## Sheet: Sheet1
	Supplementary Table 5. Correlation coefficients between the traits measured in the multiple derivative lines evaluated at Wad Medani late sowing date (MED/SD2).
	Trait	DH	DM	GFD	CHLH	CHLM	CHLD	CTH	GY	BIO	TKW	HI	SN	PHT	HTE2
	DH	1	0.868**	-0.382**	0.477**	0.152*	0.014432	-0.0132463	-0.274**	-0.309**	-0.108118	0.00233726	-0.128976	0.0522565	-0.181*
	DM	0.868**	1	0.12682	0.488**	0.138612	0.00594718	-0.0872292	-0.181*	-0.193*	-0.0179659	-0.0241593	-0.111689	0.0572548	-0.137684
	GFD	-0.382**	0.12682	1	-0.0447579	-0.0458139	-0.0177659	-0.135861	0.211**	0.259**	0.183*	-0.0497153	0.0498768	0.00216806	0.106346
	CHLH	0.477**	0.488**	-0.0447579	1	0.334**	0.217**	0.00798086	-0.0896233	-0.115877	0.077846	-0.00248636	-0.0164673	0.022023	-0.000973845
	CHLM	0.152*	0.138612	-0.0458139	0.334**	1	-0.415**	-0.00583893	0.0488992	0.0956096	-0.00524181	0.0576845	-0.0299217	0.054432	0.309**
	CHLD	0.014432	0.00594718	-0.0177659	0.217**	-0.415**	1	-0.0502058	0.0187993	-0.0435862	0.120013	-0.0195532	0.00744704	-0.0635444	-0.0497261
	CTH	-0.0132463	-0.0872292	-0.135861	0.00798086	-0.00583893	-0.0502058	1	-0.220**	-0.238**	-0.115792	0.0677274	-0.0781522	0.00287362	-0.0784086
	GY	-0.274**	-0.181*	0.211**	-0.0896233	0.0488992	0.0187993	-0.220**	1	0.791**	0.326**	0.467**	0.225**	0.0835292	0.466**
	BIO	-0.309**	-0.193*	0.259**	-0.115877	0.0956096	-0.0435862	-0.238**	0.791**	1	0.287**	-0.0816424	0.124686	0.0631746	0.403**
	TKW	-0.108118	-0.0179659	0.183*	0.077846	-0.00524181	0.120013	-0.115792	0.326**	0.287**	1	0.120887	0.0308853	0.0190794	0.0575939
	HI	0.00233726	-0.0241593	-0.0497153	-0.00248636	0.0576845	-0.0195532	0.0677274	0.467**	-0.0816424	0.120887	1	0.130332	0.0674645	0.220**
	SN	-0.128976	-0.111689	0.0498768	-0.0164673	-0.0299217	0.00744704	-0.0781522	0.225**	0.124686	0.0308853	0.130332	1	0.141891	0.046216
	PHT	0.0522565	0.0572548	0.00216806	0.022023	0.054432	-0.0635444	0.00287362	0.0835292	0.0631746	0.0190794	0.0674645	0.141891	1	0.0360053
	HTE2	-0.181*	-0.137684	0.106346	-0.000973845	0.309**	-0.0497261	-0.0784086	0.466**	0.403**	0.0575939	0.220**	0.046216	0.0360053	1
	*and ** significant at the 0.05 and 0.01 levels, respectively (2-tailed). DH, days to heading; DM, days to maturity; GFD, grain filling duration; CHLH, chlorophyll at heading; CHLM, chlorophyll at maturity; CHLD, chlorophyll degradation; CTH, canopy temperature; GY, grain yield; BIO, biomass; TKW, thousand kernel weight; HI, harvest index; SN, seed number/spike; PHT, plant height; HTE2, heat tole…
