# Supplementary material for: Exploiting Wild Emmer Wheat Diversity to Improve Wheat A and B Genomes in Breeding for Heat Stress Adaptation
Source: Front Plant Sci. 2022 Jul 22;13:895742. doi: 10.3389/fpls.2022.895742 (PMC9355596; doi:10.3389/fpls.2022.895742)
Supplement: Supplementary file 1 [file Data_Sheet_1.zip › Supplementary Material/Table S6.xlsx]

## Sheet: Table S3
	Supplementary Table 6. Summary of significant (P<0.001) marker–trait associations (MTAs) detected in MDLs evaluated in Tottori during the 2019–20 growing season.
	Trait	Marker	Chromosome	Position (Mbp)	df	F	P-value	add_effect	add_F	add_p	dom_effect	dom_F	dom_p	errordf	MarkerR2	Genetic	Residual
	BIO	rs1057035	3A	51.4357	2	8.46066	0.00033371	403.724	0.61474	0.43428	6868.35	15.662	0.00011783	154	0.11694	3700200	3142.13
	BIO	rs12419741	2B	27.5351	2	7.78346	0.00059706	-1810.3	12.0085	0.00068199	-3692.8	4.9271	0.02786	166	0.09841	3700200	3142.13
	CHLD	rs1231125	4A	592.792	2	9.44881	0.0001379	2.3858	1.12747	0.29006	26.3471	18.1125	3.6928e-05	155	0.12055	1.68365	1265.88
	CHLD	rs2289613	2A	683.287	2	8.92796	0.00021388	-2.6972	3.17264	0.07684	22.1022	16.2469	8.6932e-05	163	0.11075	1.68365	1265.88
	CHLD	rs5372028	7A	169.678	2	8.24573	0.00040697	-11.882	14.8002	0.000179	13.7507	10.4638	0.00151	152	0.10967	1.68365	1265.88
	CHLD	rs1255327	1B	604.102	2	8.54712	0.00030038	-13.746	14.9916	0.00015847	8.18041	3.67294	0.05713	164	0.10721	1.68365	1265.88
	CHLD	rs3942476	2A	585.852	2	8.11583	0.00044674	-5.6162	6.07298	0.01483	-21.372	5.95575	0.01581	161	0.10695	1.68365	1265.88
	CHLD	rs1023505	1B	521.823	2	8.61307	0.00028014	-3.3136	8.64195	0.00377	-12.766	6.71229	0.01046	168	0.10549	1.68365	1265.88
	CHLD	rs1262830	4A	287.886	2	7.52075	0.0007804	-11.472	14.3553	0.00022122	-2.8017	0.49262	0.48388	153	0.09616	1.68365	1265.88
	CHLD	rs1162520	1B	520.419	2	7.81552	0.00058504	-3.6403	9.18902	0.00286	-8.8497	4.17829	0.04265	162	0.09577	1.68365	1265.88
	CHLD	rs5576912	5A	417.226	2	7.85739	0.00055582	-1.3225	0.40175	0.52709	33.3277	14.6317	0.00018699	168	0.09464	1.68365	1265.88
	CHLD	rs1091478	2A	686.725	2	7.75484	0.00061282	-2.9329	4.22113	0.04157	19.4367	12.6224	0.00050275	166	0.09428	1.68365	1265.88
	CHLD	rs3956169	5B	65.5062	2	7.58402	0.00071319	1.18218	0.64716	0.42232	-17.818	12.641	0.00049649	168	0.09142	1.68365	1265.88
	CHLD	rs2275417	5B	91.3062	2	7.40553	0.00084452	1.90736	1.25494	0.26432	-23.959	11.7333	0.00078356	165	0.08979	1.68365	1265.88
	CHLD	rs992248	5B	201.988	2	7.29061	0.00094174	-1.8996	1.01992	0.31411	-23.857	11.4716	0.00089576	163	0.08874	1.68365	1265.88
	CHLD	rs1134949	6B	485.889	2	7.24686	0.00097459	-5.7273	4.25673	0.04073	19.9781	14.265	0.00022444	166	0.08798	1.68365	1265.88
	CHLD	rs4412031	7B	716.842	2	7.25106	0.00096726	-2.142	2.32982	0.12889	-14.668	10.0993	0.00178	168	0.08733	1.68365	1265.88
	CHLH	rs2258700	3B	66.5493	2	8.53842	0.00031126	-0.0050317	0.90341	0.34344	0.03675	12.2731	0.00061025	154	0.11243	0.00022558	-671.31
	CHLH	rs1093026	6A	561.426	2	7.74986	0.00061303	0.0122	4.68146	0.03197	0.06483	13.1311	0.00038971	168	0.09415	0.00022558	-671.31
	CHLH	rs2315117	3A	638.957	2	7.63811	0.00067746	0.00724	1.48202	0.22524	0.03688	9.13841	0.00291	169	0.09247	0.00022558	-671.31
	CHLH	rs991366	2B	11.9915	2	7.2874	0.00094267	0.00631	0.88862	0.34731	0.06224	14.5728	0.00019409	164	0.09144	0.00022558	-671.31
	CHLM	rs1231125	4A	592.792	2	11.2042	2.9588e-05	-0.0065655	0.3663	0.54596	-0.13237	22.3332	5.3121e-06	155	0.1394	0.00033213	-492.92
	CHLM	rs5576912	5A	417.226	2	9.76067	0.00010007	0.00575	0.35203	0.5538	-0.16709	18.5243	2.9127e-05	168	0.11758	0.00033213	-492.92
	CHLM	rs1044196	2B	22.3487	2	8.48032	0.00032509	-0.023892	8.68344	0.00373	0.01192	1.43836	0.23231	157	0.11341	0.00033213	-492.92
	CHLM	rs2289613	2A	683.287	2	8.47901	0.00032023	0.00969	1.72153	0.19144	-0.10044	16.3026	8.465e-05	163	0.10737	0.00033213	-492.92
	CHLM	rs5369576	3B	656.171	2	8.36272	0.000353	-0.029778	11.8608	0.00073412	0.12958	5.79149	0.01726	166	0.10184	0.00033213	-492.92
	CHLM	rs1049247	6B	499.156	2	8.34724	0.00035541	-0.0017316	0.02029	0.88692	-0.11363	15.4123	0.00012785	169	0.10023	0.00033213	-492.92
	CHLM	rs1126662	4A	596.733	2	7.66968	0.00067241	0.00416	0.15936	0.69031	-0.15931	14.8756	0.00016959	159	0.09617	0.00033213	-492.92
	CHLM	rs12770698	2A	685.864	2	7.55259	0.00073397	-0.0013013	0.01046	0.91867	-0.15977	15.0464	0.00015292	168	0.09348	0.00033213	-492.92
	CHLM	rs2279888	2A	720.025	2	7.45034	0.00081903	-0.017409	6.14452	0.01427	0.04901	6.89117	0.00955	160	0.09197	0.00033213	-492.92
	CHLM	rs1091478	2A	686.725	2	7.37004	0.00087067	0.01489	4.58022	0.03388	-0.083929	11.5061	0.00087662	166	0.09166	0.00033213	-492.92
	DH	rs995752	3B	823.146	2	10.1317	7.3488e-05	0.00529	5.27364	0.023	0.00903	7.40991	0.00723	162	0.12593	0.0001225	-897.31
	DH	rs995752	3B	823.146	2	9.71409	0.00010399	-0.0073428	14.2939	0.00021996	0.00424	1.61041	0.20627	169	0.11868	0.0001225	-897.31
	DH	rs1265475	2A	606.617	2	9.08432	0.00018538	-0.011749	9.46258	0.00248	-0.027479	10.0098	0.00187	164	0.11448	0.0001225	-897.31
	DH	rs1104842	7B	9.44788	2	7.47717	0.00081568	-0.0095594	5.84747	0.01686	-0.024349	14.9317	0.0001685	151	0.10447	0.0001225	-897.31
	DH	rs999837	6B	152.694	2	7.4344	0.00084992	-0.0013403	0.11628	0.73361	-0.041593	14.3521	0.00022324	150	0.09994	0.0001225	-897.31
	DH	rs2279038	7B	27.2728	1	15.971	9.9186e-05	NaN	NaN	NaN	NaN	NaN	NaN	162	0.09914	0.0001225	-897.31
	DH	rs6026246	4B	632.413	2	7.50377	0.00077362	0.00188	0.37698	0.54012	-0.0257	14.6133	0.00019031	164	0.09614	0.0001225	-897.31
	DH	rs2280813	7B	201.139	2	7.6516	0.00067755	0.00413	1.7887	0.18304	-0.028092	10.7326	0.0013	163	0.09593	0.0001225	-897.31
	DH	rs1033938	3B	828.896	2	7.42159	0.00085186	-0.0063951	8.20238	0.0048	-0.021015	8.19199	0.00483	154	0.09592	0.0001225	-897.31
	DH	rs1094075	7B	37.4088	2	7.52676	0.00075004	0.00954	13.9575	0.00025924	-0.0082616	0.87364	0.35135	169	0.09196	0.0001225	-897.31
	DH	rs1243904	3B	820.364	2	7.30049	0.00092965	0.00822	11.2987	0.00097412	-0.016071	5.52561	0.01998	165	0.09016	0.0001225	-897.31
	DH	rs982956	2A	36.0383	2	7.26883	0.00094989	0.01271	12.6402	0.00049588	-0.0030667	0.23691	0.62711	169	0.08881	0.0001225	-897.31
	DH	rs991533	7A	87.1808	1	14.2987	0.000219	NaN	NaN	NaN	NaN	NaN	NaN	169	0.08735	0.0001225	-897.31
	DH	rs3027023	3B	114.434	1	12.7071	0.00047895	NaN	NaN	NaN	NaN	NaN	NaN	169	0.07763	0.0001225	-897.31
	DM	rs3944005	3A	679.823	2	8.00307	0.0005075	0.05618	0.01091	0.91697	5.91937	14.8179	0.00017796	151	0.1106	1.37113	709.318
	DM	rs1097630	2B	677.155	2	8.52092	0.00030371	-0.53253	5.43904	0.02093	1.74438	9.72961	0.00215	169	0.10188	1.37113	709.318
	DM	rs1210857	6B	200.245	2	8.09852	0.0004549	-1.3322	16.197	8.976e-05	0.50092	0.60192	0.43905	160	0.09965	1.37113	709.318
	DM	rs1233374	2B	712.101	2	8.13115	0.00043434	0.11952	0.09575	0.75739	5.94084	16.2439	8.6141e-05	167	0.09784	1.37113	709.318
	DM	rs4411627	6B	207.331	2	8.07233	0.00045713	-1.4012	16.1012	9.2002e-05	0.20144	0.06394	0.8007	168	0.09663	1.37113	709.318
	DM	rs38280097	2B	676.661	2	7.76609	0.00061054	-0.50922	5.14955	0.02463	2.26211	9.39881	0.00256	163	0.09512	1.37113	709.318
	DM	rs3064420	2B	699.561	2	7.32145	0.000912	0.21862	0.91358	0.34064	2.33705	13.1248	0.00039301	165	0.08914	1.37113	709.318
	DM	rs1088598	6B	138.474	2	7.28697	0.00094122	0.96349	6.01782	0.01526	-1.8226	3.84425	0.05169	165	0.08882	1.37113	709.318
	DM	rs1228193	2B	684.915	2	7.3745	0.00086382	-0.49722	4.2477	0.04092	1.71973	9.39327	0.00256	168	0.08874	1.37113	709.318
	DM	rs3941346	3B	122.81	1	12.4585	0.00054183	NaN	NaN	NaN	NaN	NaN	NaN	169	0.07448	1.37113	709.318
	DM	rs1128688	2B	457.868	1	12.0227	0.00067315	NaN	NaN	NaN	NaN	NaN	NaN	169	0.07187	1.37113	709.318
	GFD	rs995752	3B	823.146	2	10.3878	5.8623e-05	-1.6547	5.90283	0.01627	-2.6042	7.01733	0.00891	162	0.1281	9.46066	961.082
	GFD	rs2294920	3A	731.88	2	7.40856	0.00084219	0.24423	0.25428	0.61478	-4.9455	14.59	0.00019204	165	0.09096	9.46066	961.082
	GFD	rs2279038	7B	27.2728	1	13.947	0.00026371	NaN	NaN	NaN	NaN	NaN	NaN	162	0.08686	9.46066	961.082
	GFD	rs991533	7A	87.1808	1	12.8218	0.00045249	NaN	NaN	NaN	NaN	NaN	NaN	169	0.07818	9.46066	961.082
	GY	rs989816	1A	567.434	2	11.5487	2.2418e-05	0.00685	0.12572	0.72343	-0.30872	22.3755	5.3248e-06	151	0.15585	0.00447	-194.41
	GY	rs2316835	1A	466.333	2	7.60244	0.0007013	-0.039886	2.59531	0.10915	-0.21913	10.6915	0.00132	168	0.09326	0.00447	-194.41
	GY	rs1008272	7A	664.917	2	9.58053	0.00012228	0.00298	0.01957	0.88893	-0.199	18.651	2.862e-05	156	0.12732	0.00447	-194.41
	GY	rs3028623	3B	836.305	2	9.19609	0.00017144	-0.057226	3.87098	0.05098	-0.26779	13.6883	0.00030296	157	0.12107	0.00447	-194.41
	GY	rs4412046	5A	515.073	2	8.9462	0.00021041	0.04464	2.92595	0.08917	-0.22717	16.8143	6.6345e-05	163	0.11234	0.00447	-194.41
	GY	rs3023370	2B	224.927	2	8.89551	0.00021718	-0.10692	8.86144	0.00337	-0.046267	0.63486	0.42676	168	0.10912	0.00447	-194.41
	GY	rs1408530	7A	665.198	2	8.5501	0.00030802	0.01849	0.40866	0.52365	-0.47028	16.5574	7.6988e-05	154	0.11946	0.00447	-194.41
	GY	rs1129236	4B	618.746	2	8.46142	0.00032128	0.01677	0.46234	0.49751	-0.46012	16.0215	9.5587e-05	168	0.10379	0.00447	-194.41
	GY	rs1102601	5A	590.445	2	8.36164	0.00035691	0.01461	0.38793	0.53431	-0.30006	15.4486	0.00012776	162	0.10756	0.00447	-194.41
	GY	rs1761198	7A	675.013	2	8.30397	0.00037227	0.00534	0.0391	0.84351	-0.46769	16.6039	7.2722e-05	166	0.10311	0.00447	-194.41
	GY	rs23884330	4B	661.74	2	8.2877	0.00038349	-0.00011604	2.9407e-05	0.99568	-0.46829	16.5692	7.5187e-05	160	0.10402	0.00447	-194.41
	GY	rs5581306	5A	582.483	2	8.29548	0.00038488	-0.21095	10.9688	0.00116	0.12229	2.93179	0.08895	156	0.10949	0.00447	-194.41
	GY	rs1191576	1A	251.007	2	9.74659	0.00010199	0.02344	1.50151	0.22226	-0.20861	18.3223	3.2235e-05	166	0.12197	0.00447	-194.41
	GY	rs1125460	1B	665.163	2	7.96721	0.00052	0.0126	0.18465	0.66804	-0.45066	14.8274	0.00017576	154	0.10769	0.00447	-194.41
	GY	rs984449	5A	355.59	2	7.92101	0.00052569	-0.05263	4.00018	0.0472	-0.1757	7.63005	0.00642	167	0.09792	0.00447	-194.41
	GY	rs7336242	3B	821.86	2	7.95771	0.00052722	0.04962	2.84835	0.09363	-0.25888	12.6175	0.00051697	152	0.1064	0.00447	-194.41
	GY	rs2295838	1A	124.002	2	7.98207	0.00049621	0.03556	1.7246	0.19098	-0.18547	13.88	0.00026978	168	0.09791	0.00447	-194.41
	GY	rs1361071	7A	685.283	2	7.46559	0.00081122	-0.008633	0.10597	0.74524	-0.44654	14.8555	0.00017166	158	0.09702	0.00447	-194.41
	GY	rs1046082	7A	29.4303	2	7.35366	0.00088902	-0.0043364	0.03195	0.85836	-0.25545	13.7367	0.00029221	163	0.09374	0.00447	-194.41
	GY	rs55408751	1A	116.147	2	7.3029	0.00093494	-0.013474	0.2406	0.62448	-0.28302	14.2463	0.00022892	161	0.09126	0.00447	-194.41
	HI	rs1126577	3A	603.064	2	16.6125	2.5904e-07	-0.0077051	0.79594	0.37358	-0.1623	33.1752	3.8916e-08	177	0.19044	0.00091484	0.00503
	HI	rs2276009	3A	622.128	2	15.6706	5.7521e-07	0.02504	3.56958	0.06057	-0.30672	29.8786	1.6379e-07	176	0.18042	0.00091484	0.00503
	HI	rs5581032	2B	733.425	2	15.5352	7.0908e-07	0.00341	0.10902	0.74171	-0.30579	31.0182	1.1024e-07	163	0.19876	0.00091484	0.00503
	HI	rs1013793	3A	598.248	2	15.3151	8.092e-07	0.0236	3.16521	0.0771	-0.30428	29.4041	2.1009e-07	170	0.18266	0.00091484	0.00503
	HI	rs12771929	4B	658.575	2	14.9899	1.1352e-06	-0.016483	3.57971	0.06038	-0.17067	28.4189	3.4445e-07	161	0.17956	0.00091484	0.00503
	HI	rs989816	1A	567.434	2	13.2235	5.0438e-06	0.01174	1.1574	0.2837	-0.17072	23.4692	3.0834e-06	161	0.17503	0.00091484	0.00503
	HI	rs1147034	2B	726.673	2	12.3028	1.0513e-05	0.00465	0.07418	0.78569	-0.22448	23.3919	3.024e-06	172	0.14113	0.00091484	0.00503
	HI	rs5581306	5A	582.483	2	12.0987	1.2978e-05	-0.172	20.4265	1.2133e-05	0.13152	9.86387	0.00201	165	0.14431	0.00091484	0.00503
	HI	rs999525	3A	606.359	2	11.943	1.4447e-05	-0.0017013	0.03882	0.84406	-0.14033	23.54	2.8405e-06	171	0.13818	0.00091484	0.00503
	HI	rs1126368	4B	655.054	2	11.8363	1.5457e-05	-0.0056585	0.17926	0.67255	-0.16444	22.7871	3.8991e-06	177	0.13539	0.00091484	0.00503
	HI	rs1278393	4B	626.245	2	11.7724	1.6695e-05	0.01075	0.90155	0.34376	-0.26819	23.2421	3.2374e-06	172	0.13732	0.00091484	0.00503
	HI	rs989478	4B	650.572	2	11.1636	2.8707e-05	0.00707	0.31161	0.57746	-0.16808	19.8164	1.5805e-05	170	0.13358	0.00091484	0.00503
	HI	rs1220965	5A	513.083	2	10.9332	3.4137e-05	-0.0051809	0.20632	0.65025	-0.1071	19.1895	2.0647e-05	178	0.12502	0.00091484	0.00503
	HI	rs7903755	3A	672.28	2	10.9339	3.4741e-05	0.01627	1.48255	0.22511	-0.3313	18.6647	2.684e-05	173	0.1282	0.00091484	0.00503
	HI	rs5579491	5A	567.766	2	10.472	5.4014e-05	-0.016339	0.91558	0.34012	-0.3287	17.5722	4.6193e-05	164	0.12627	0.00091484	0.00503
	HI	rs1097392	2B	699.57	2	10.3701	5.7432e-05	0.00453	0.18399	0.66853	-0.17446	19.7264	1.6367e-05	172	0.12054	0.00091484	0.00503
	HI	rs1219329	2B	765.688	2	10.3216	5.8798e-05	0.0161	0.73657	0.39197	-0.32859	18.2312	3.2462e-05	178	0.11802	0.00091484	0.00503
	HI	rs2283966	6B	636.615	2	10.3672	5.8812e-05	0.01132	0.56023	0.45528	-0.34756	20.6648	1.0825e-05	166	0.13221	0.00091484	0.00503
	HI	rs1202815	2B	639.889	2	10.3208	6.1501e-05	-0.0093146	0.73011	0.39415	-0.18255	20.6377	1.1005e-05	165	0.12515	0.00091484	0.00503
	HI	rs1240031	5A	484.918	2	10.2695	6.4351e-05	-0.0031942	0.05725	0.81121	-0.34303	20.2344	1.326e-05	165	0.13052	0.00091484	0.00503
	HI	rs2291303	2A	647.763	2	10.2247	6.4714e-05	0.06492	15.8766	0.0001008	-0.014517	0.14131	0.70746	175	0.11779	0.00091484	0.00503
	HI	rs1160820	5B	664.842	2	10.1995	6.7056e-05	-0.0093804	0.35528	0.55196	-0.34654	20.3986	1.2012e-05	171	0.11907	0.00091484	0.00503
	HI	rs2275286	5B	669.776	2	10.141	6.9509e-05	-0.0091825	0.34067	0.56023	-0.34549	20.2809	1.2464e-05	176	0.11687	0.00091484	0.00503
	HI	rs1102693	5B	670.642	2	10.1066	7.2358e-05	0.00928	0.3476	0.55628	-0.34489	20.2127	1.3003e-05	173	0.11781	0.00091484	0.00503
	HI	rs4005420	2A	15.0836	2	10.124	7.294e-05	-0.0055902	0.13211	0.71674	-0.34399	20.2331	1.3216e-05	166	0.1216	0.00091484	0.00503
	HI	rs1054888	4B	658.918	2	9.95252	8.2006e-05	0.01327	2.98225	0.08601	-0.10829	18.0138	3.6088e-05	177	0.1141	0.00091484	0.00503
	HI	rs39466056	5B	665.553	2	9.99864	8.3267e-05	-0.0073612	0.21605	0.64273	-0.34303	19.9729	1.5263e-05	160	0.13335	0.00091484	0.00503
	HI	rs3064725	2B	755.294	2	9.97165	8.4366e-05	0.00721	0.14894	0.70008	-0.33359	18.8094	2.5915e-05	163	0.12183	0.00091484	0.00503
	HI	rs1213694	5B	671.416	2	9.91557	8.6893e-05	0.01124	0.32993	0.5665	-0.32792	17.9727	3.7655e-05	169	0.11728	0.00091484	0.00503
	HI	rs2293274	3B	500.377	2	9.83129	9.4276e-05	0.00369	0.09392	0.75965	-0.33702	19.6294	1.7428e-05	167	0.1156	0.00091484	0.00503
	HI	rs1240043	6A	51.2004	2	9.54383	0.0001183	0.00283	0.08231	0.77455	-0.12138	17.9677	3.6886e-05	177	0.10925	0.00091484	0.00503
	HI	rs4003428	6B	131.646	2	9.52739	0.00012439	0.02767	2.91453	0.08976	-0.19746	18.4493	3.0468e-05	165	0.11468	0.00091484	0.00503
	HI	rs5364006	3A	134.126	2	9.31087	0.00014627	0.01514	0.40804	0.52384	-0.074699	9.00769	0.0031	176	0.10692	0.00091484	0.00503
	HI	rs4397594	5A	664.444	2	9.27009	0.00015095	-0.050771	8.91101	0.00325	-0.010494	0.30399	0.58212	178	0.106	0.00091484	0.00503
	HI	rs4411296	2B	720.596	2	9.22603	0.00015788	-0.0058944	0.12467	0.72447	-0.17318	18.0741	3.5169e-05	176	0.10566	0.00091484	0.00503
	HI	rs1093715	2B	720.594	2	9.19609	0.00016306	-0.0064256	0.14843	0.70054	-0.17316	18.0565	3.5664e-05	174	0.10579	0.00091484	0.00503
	HI	rs12775296	4B	40.1761	2	9.12506	0.00017205	-0.03833	9.01301	0.00308	-0.041268	3.18201	0.07624	178	0.10434	0.00091484	0.00503
	HI	rs1095442	2B	720.564	2	9.12477	0.0001721	-0.0066181	0.15777	0.69172	-0.17236	17.9215	3.7602e-05	178	0.10434	0.00091484	0.00503
	HI	rs1158665	2B	720.674	2	9.12477	0.0001721	-0.0066181	0.15777	0.69172	-0.17236	17.9215	3.7602e-05	178	0.10434	0.00091484	0.00503
	HI	rs2277196	1A	276.531	2	9.10479	0.00017845	0.04455	8.74615	0.00356	-0.15056	9.41404	0.00252	171	0.10551	0.00091484	0.00503
	HI	rs981803	1A	92.4603	2	9.05656	0.00018349	0.03151	5.88959	0.01628	-0.1268	14.432	0.00020246	177	0.10367	0.00091484	0.00503
	HI	rs5582892	2B	720.564	2	9.02327	0.00018909	-0.0021281	0.01352	0.90757	-0.16726	16.6789	6.8218e-05	177	0.10417	0.00091484	0.00503
	HI	rs1761198	7A	675.013	2	8.8766	0.00021697	0.01526	1.09399	0.2971	-0.25455	16.5893	7.1557e-05	175	0.10318	0.00091484	0.00503
	HI	rs1264455	7B	666.874	2	8.87945	0.00021918	-0.11046	14.8884	0.00016438	0.05479	2.57499	0.11051	170	0.10356	0.00091484	0.00503
	HI	rs23884330	4B	661.74	2	8.83178	0.0002294	-0.0073052	0.39928	0.52836	-0.26177	17.4742	4.7675e-05	169	0.10437	0.00091484	0.00503
	HI	rs1028377	2B	720.742	2	8.81001	0.00023645	-0.0014838	0.00656	0.93557	-0.16582	16.3759	8.1298e-05	165	0.10422	0.00091484	0.00503
	HI	rs4663968	3A	11.0172	2	8.80298	0.00023795	-0.013454	0.71492	0.3991	-0.15327	14.7197	0.00018034	165	0.11105	0.00091484	0.00503
	HI	rs992176	1A	47.2776	2	8.71843	0.00024917	0.04822	10.1425	0.00173	-0.11846	10.4799	0.00145	177	0.10224	0.00091484	0.00503
	HI	rs1091839	4B	27.2009	2	8.69942	0.00025291	-0.038337	10.3846	0.00152	-0.0415	2.95668	0.08734	178	0.09947	0.00091484	0.00503
	HI	rs1145893	3B	668.741	2	8.73998	0.00025461	-0.016889	1.0533	0.30637	-0.23229	17.3246	5.2407e-05	161	0.10559	0.00091484	0.00503
	HI	rs1126519	4B	658.205	2	8.73841	0.0002557	-0.019369	1.51276	0.22062	-0.15654	13.3418	0.00035663	160	0.10593	0.00091484	0.00503
	HI	rs998506	4B	668.22	2	8.7076	0.00025724	0.03638	15.8347	0.00010456	0.06043	1.81885	0.17936	168	0.10305	0.00091484	0.00503
	HI	rs1408530	7A	665.198	2	8.71111	0.00025915	0.00378	0.05691	0.81176	-0.26045	17.2003	5.508e-05	164	0.10524	0.00091484	0.00503
	HI	rs1129236	4B	618.746	2	8.64658	0.00026534	0.00277	0.03982	0.84207	-0.25795	16.8699	6.2098e-05	178	0.09887	0.00091484	0.00503
	HI	rs3064863	3B	502.302	2	8.55621	0.00028867	0.01023	0.57231	0.4504	-0.22742	16.9624	5.9553e-05	177	0.0981	0.00091484	0.00503
	HI	rs1125460	1B	665.163	2	8.56555	0.00029701	-0.0050648	0.10443	0.74701	-0.26138	17.1304	5.7275e-05	162	0.11224	0.00091484	0.00503
	HI	rs5970682	2A	32.8886	2	8.51539	0.00030598	0.01349	0.81723	0.36735	-0.20789	13.6242	0.00030579	168	0.10067	0.00091484	0.00503
	HI	rs1129092	4B	655.054	2	8.44287	0.00033258	0.00788	0.35261	0.55352	-0.17939	15.1049	0.00015111	161	0.10335	0.00091484	0.00503
	HI	rs9724999	2A	93.4112	2	8.36841	0.00034467	-0.013082	0.73237	0.39335	-0.16704	16.7368	6.6842e-05	174	0.09671	0.00091484	0.00503
	HI	rs3020804	3A	622.145	2	8.33658	0.00035172	-0.020447	2.30067	0.13118	-0.18046	15.5691	0.00011619	178	0.09532	0.00091484	0.00503
	HI	rs1058753	3A	623.712	2	8.33658	0.00035172	-0.020447	2.30067	0.13118	-0.18046	15.5691	0.00011619	178	0.09532	0.00091484	0.00503
	HI	rs1091769	4A	584.894	1	13.2166	0.00036688	NaN	NaN	NaN	NaN	NaN	NaN	178	0.07556	0.00091484	0.00503
	HI	rs1111233	4A	643.709	2	8.29753	0.00037008	0.01381	1.02007	0.314	-0.2256	16.465	7.6703e-05	171	0.09739	0.00091484	0.00503
	HI	rs5341701	5A	509.566	2	8.23963	0.00038582	0.01147	0.71458	0.39913	-0.17305	14.1997	0.00022726	176	0.09461	0.00091484	0.00503
	HI	rs4411089	3B	669.265	2	8.22567	0.00038912	0.0121	0.56299	0.4541	-0.22468	16.4247	7.6891e-05	178	0.09406	0.00091484	0.00503
	HI	rs12768779	5A	47.6295	2	8.21837	0.00039856	0.0081	0.46847	0.49467	-0.17406	14.4547	0.00020297	170	0.09538	0.00091484	0.00503
	HI	rs998637	4B	600.12	2	8.23891	0.00039872	-0.004313	0.13949	0.7093	-0.11944	16.1434	9.1585e-05	162	0.09987	0.00091484	0.00503
	HI	rs1129203	4B	665.669	2	8.19176	0.00040217	0.03089	14.7291	0.00017512	-0.039944	2.28107	0.13283	177	0.095	0.00091484	0.00503
	HI	rs1112974	3B	677.943	2	8.17959	0.00040583	-0.010802	0.47082	0.49355	-0.22347	16.3293	8.0502e-05	178	0.09353	0.00091484	0.00503
	HI	rs1081242	3A	629.371	2	8.18527	0.0004089	-0.0085838	0.33461	0.56375	-0.18109	15.11	0.000147	172	0.09453	0.00091484	0.00503
	HI	rs1863018	5A	46.211	2	8.12123	0.00042978	0.01052	1.0668	0.30316	-0.10378	12.9294	0.00042493	176	0.0935	0.00091484	0.00503
	HI	rs1235285	5A	468.009	2	8.14584	0.00043266	-0.0084509	0.38608	0.53528	-0.22741	16.2079	8.8566e-05	163	0.09906	0.00091484	0.00503
	HI	rs983787	3A	660.994	2	8.09677	0.00043947	-0.0078982	0.25873	0.61166	-0.22334	16.1801	8.6892e-05	176	0.09313	0.00091484	0.00503
	HI	rs1099593	3A	658.022	2	8.09019	0.00044033	-0.0083866	0.29202	0.58963	-0.22329	16.1733	8.6782e-05	178	0.09251	0.00091484	0.00503
	HI	rs2364747	3A	672.557	2	8.10309	0.00044454	-0.0032161	0.06449	0.79986	-0.21814	15.3383	0.0001328	168	0.09936	0.00091484	0.00503
	HI	rs1394339	5A	485.292	2	8.08349	0.00044667	0.00635	0.18048	0.67151	-0.18495	16.0204	9.427e-05	174	0.09305	0.00091484	0.00503
	HI	rs3956335	3A	659.182	2	8.04398	0.00046305	0.00459	0.09877	0.75371	-0.22181	16.0221	9.4196e-05	174	0.09463	0.00091484	0.00503
	HI	rs1102601	5A	590.445	2	8.04621	0.00046405	0.01244	0.94676	0.33198	-0.14615	13.7649	0.0002833	172	0.09543	0.00091484	0.00503
	HI	rs3939990	5A	661.37	1	12.733	0.00046774	NaN	NaN	NaN	NaN	NaN	NaN	176	0.07344	0.00091484	0.00503
	HI	rs1229114	3A	738.345	2	8.00433	0.00047912	-0.0064743	0.16135	0.68843	-0.21444	14.8049	0.00016943	175	0.0916	0.00091484	0.00503
	HI	rs7913640	3B	636.088	2	7.98812	0.00048432	0.00133	0.00582	0.9393	-0.21841	15.2873	0.00013348	177	0.0917	0.00091484	0.00503
	HI	rs1088702	3B	684.028	2	7.95458	0.00050659	0.0158	0.92098	0.33865	-0.16157	15.8989	0.00010089	170	0.0936	0.00091484	0.00503
	HI	rs1038058	2A	69.0632	2	7.94978	0.00051557	-0.023489	1.83294	0.17774	-0.28627	12.4583	0.00054715	164	0.09994	0.00091484	0.00503
	HI	rs12774649	2B	158.261	2	7.9262	0.00051985	0.01827	0.89056	0.34673	-0.11712	10.6577	0.00134	170	0.0932	0.00091484	0.00503
	HI	rs4909962	4B	42.2819	2	7.90932	0.00052049	0.03912	7.78794	0.00586	-0.048058	3.15398	0.07754	177	0.09101	0.00091484	0.00503
	HI	rs13196373	4B	26.8714	2	7.9051	0.00053937	-0.042693	13.2317	0.00037496	-0.10653	1.81257	0.18018	162	0.09536	0.00091484	0.00503
	HI	rs2277021	4A	4.87058	2	7.87114	0.00054002	-0.017767	1.83855	0.17694	-0.21075	14.5055	0.00019568	176	0.09047	0.00091484	0.00503
	HI	rs1270366	4A	692.757	2	7.86417	0.00054894	0.00671	0.34768	0.55625	-0.21922	15.7177	0.00010983	171	0.09319	0.00091484	0.00503
	HI	rs5338376	3A	604.637	2	7.85973	0.00055464	0.01406	1.27016	0.26142	-0.17929	15.3207	0.00013393	168	0.09469	0.00091484	0.00503
	HI	rs3955378	1A	40.6846	2	7.8386	0.00056189	0.06053	14.3065	0.00021774	-0.069115	2.94113	0.08825	171	0.0905	0.00091484	0.00503
	HI	rs1021974	3B	512.436	2	7.81694	0.00057914	-0.004969	0.11874	0.73086	-0.21822	15.6334	0.00011575	166	0.09991	0.00091484	0.00503
	HI	rs1133136	4B	667.893	2	7.78343	0.00058972	-0.026981	5.35898	0.02186	-0.18567	11.4117	0.00091173	172	0.09001	0.00091484	0.00503
	HI	rs1064354	4B	26.6142	2	7.77652	0.00059465	0.03321	14.3038	0.00021803	-0.010261	0.17671	0.67477	171	0.09463	0.00091484	0.00503
	HI	rs12766204	5A	483.632	2	7.69519	0.00063204	0.01243	0.71032	0.40052	-0.15877	15.3868	0.00012693	178	0.08799	0.00091484	0.00503
	HI	rs1237956	7B	108.313	2	7.71202	0.00063587	0.09012	14.509	0.0001989	0.09391	8.66964	0.00372	167	0.09335	0.00091484	0.00503
	HI	rs1092528	4B	19.2648	2	7.67933	0.00066655	0.02725	5.63527	0.01886	-0.077106	6.27985	0.01327	159	0.10118	0.00091484	0.00503
	HI	rs1219555	5A	659.15	2	7.59744	0.00069259	-0.025885	0.92538	0.33744	0.03964	1.66247	0.19903	177	0.08707	0.00091484	0.00503
	HI	rs4536076	4B	38.159	2	7.58875	0.00069688	0.02923	9.26464	0.00271	-0.045245	3.08021	0.08105	178	0.08677	0.00091484	0.00503
	HI	rs1054901	7B	657.37	2	7.59899	0.00070636	-0.03738	7.65424	0.00634	0.10855	8.44723	0.00418	166	0.0899	0.00091484	0.00503
	HI	rs1243032	1A	124.389	2	7.57917	0.00071082	0.03363	5.1705	0.02427	-0.12877	9.53604	0.00237	172	0.08742	0.00091484	0.00503
	HI	rs1331748	2B	635.478	2	7.58219	0.00072175	0.00362	0.08245	0.77439	-0.15858	15.0615	0.00015356	163	0.09577	0.00091484	0.00503
	HI	rs55408710	1A	51.4028	2	7.54959	0.00072761	-0.062189	14.7746	0.00017229	-0.054988	0.94385	0.3327	174	0.08691	0.00091484	0.00503
	HI	rs1015063	2A	647.488	1	11.8225	0.00073691	NaN	NaN	NaN	NaN	NaN	NaN	176	0.06793	0.00091484	0.00503
	HI	rs1110164	3B	798.006	2	7.53885	0.00074621	0.03358	1.18177	0.27865	-0.036977	1.16279	0.28253	166	0.09254	0.00091484	0.00503
	HI	rs3023370	2B	224.927	2	7.47224	0.00077561	-0.043467	4.71141	0.03135	-0.0506	2.24942	0.13552	178	0.08544	0.00091484	0.00503
	HI	rs1126997	2B	750.938	2	7.40728	0.00082762	-0.0061478	0.2713	0.60315	-0.17082	13.8148	0.00027497	175	0.08538	0.00091484	0.00503
	HI	rs1031939	4A	4.32109	2	7.40583	0.00082873	-0.0090721	0.52366	0.4703	-0.21054	14.7863	0.00017098	175	0.0859	0.00091484	0.00503
	HI	rs12764092	4B	50.3427	2	7.40531	0.00084469	-0.036898	9.4046	0.00255	-0.060117	2.8817	0.09157	165	0.08875	0.00091484	0.00503
	HI	rs4260627	2B	715.967	2	7.40591	0.00085107	0.00696	0.21759	0.64154	-0.14872	13.7927	0.0002855	161	0.08771	0.00091484	0.00503
	HI	rs4909926	5B	637.298	2	7.35115	0.00087142	-0.016294	2.51249	0.11484	-0.15123	11.0752	0.00108	175	0.08423	0.00091484	0.00503
	HI	rs1026367	2A	62.0099	2	7.35334	0.00088072	-0.03197	4.11291	0.04422	-0.2462	9.7114	0.00217	168	0.08624	0.00091484	0.00503
	HI	rs1030075	1A	567.389	2	7.31723	0.0009191	0.01779	1.45406	0.22972	-0.10057	10.2584	0.00165	163	0.09205	0.00091484	0.00503
	HI	rs4396104	1B	490.256	2	7.26214	0.00094416	0.02534	9.2356	0.00275	0.05552	7.16271	0.00818	176	0.08365	0.00091484	0.00503
	PHT	rs2278767	4B	30.5763	2	12.5158	9.194e-06	-3.969	17.5597	4.6756e-05	6.40079	4.31252	0.03949	162	0.15272	22.1029	1141.92
	PHT	rs1004850	4B	31.2929	2	9.24621	0.00015942	4.94739	18.3435	3.1915e-05	-1.1345	0.09626	0.75677	166	0.1127	22.1029	1141.92
	PHT	rs2371505	4B	29.2973	2	9.07595	0.00018517	-3.71	15.7817	0.00010752	2.95981	1.09662	0.2966	167	0.11243	22.1029	1141.92
	PHT	rs1021727	7A	168.48	2	8.74014	0.00025179	5.0399	17.3195	5.1901e-05	-0.50855	0.01961	0.88882	165	0.11202	22.1029	1141.92
	PHT	rs2252536	4A	572.496	1	17.6378	4.3991e-05	NaN	NaN	NaN	NaN	NaN	NaN	169	0.10656	22.1029	1141.92
	PHT	rs3941361	3A	717.534	2	8.43014	0.0003305	6.1795	11.9891	0.00068655	-12.97	8.03817	0.00517	168	0.10209	22.1029	1141.92
	PHT	rs4010028	4B	36.9994	2	8.15773	0.00042302	-3.7818	15.3587	0.0001315	0.94198	0.16603	0.6842	168	0.09858	22.1029	1141.92
	PHT	rs3952582	5A	14.8012	2	7.85592	0.00055539	5.56314	11.2603	0.00098774	-9.1614	9.22801	0.00278	169	0.09493	22.1029	1141.92
	PHT	rs7492354	3A	714.507	2	7.64748	0.00067442	5.45076	10.3711	0.00155	-9.5691	8.46654	0.00414	167	0.09312	22.1029	1141.92
	PHT	rs1265612	4B	30.6555	2	7.64966	0.00067171	-4.6599	14.8975	0.00016436	-0.52143	0.03631	0.84912	168	0.09244	22.1029	1141.92
	PHT	rs986158	1B	635.702	2	7.35329	0.00089851	0.18047	0.00942	0.9228	22.2177	13.6975	0.00030096	158	0.09225	22.1029	1141.92
	PHT	rs1087149	4A	569.605	1	15.1181	0.00014739	NaN	NaN	NaN	NaN	NaN	NaN	168	0.09134	22.1029	1141.92
	PHT	rs1118805	7A	169.677	2	7.49554	0.00077326	-4.4836	12.5392	0.0005222	-2.0422	0.68319	0.40972	168	0.09105	22.1029	1141.92
	PHT	rs1071544	2A	708.884	2	7.38439	0.00085442	-1.3467	0.52909	0.46805	15.5024	14.2851	0.0002209	169	0.08923	22.1029	1141.92
	SN	rs1103766	2B	194.373	2	10.4972	5.4326e-05	-5.9257	8.60855	0.00388	-9.7121	6.35613	0.01275	157	0.13061	36.9655	1133.94
	SN	rs2291198	5A	569.144	2	9.09029	0.00019086	-3.544	4.60703	0.03351	-18.049	12.1281	0.00065679	153	0.12802	36.9655	1133.94
	SN	rs984449	5A	355.59	2	10.2657	6.3884e-05	-5.3612	9.78877	0.00209	-8.1802	4.87567	0.02866	168	0.12639	36.9655	1133.94
	SN	rs1361668	1A	256.2	2	9.73185	0.00010268	-3.644	3.73497	0.05505	-16.229	14.6571	0.00018469	168	0.12299	36.9655	1133.94
	SN	rs1863261	2A	721.169	2	9.43673	0.00013615	4.27855	4.99828	0.02681	-16.232	14.1815	0.00023573	162	0.11729	36.9655	1133.94
	SN	rs983421	1A	177.981	2	8.30405	0.00038964	4.18071	4.54278	0.03479	-12.657	12.1678	0.00064893	149	0.11683	36.9655	1133.94
	SN	rs1322080	2B	217.092	2	7.89227	0.00055636	12.8983	11.3865	0.0009477	-17.62	15.7844	0.00011114	154	0.11526	36.9655	1133.94
	SN	rs3954049	1A	237.316	2	8.99171	0.00019972	-4.723	6.42981	0.01219	-13.843	10.8049	0.00125	167	0.11031	36.9655	1133.94
	SN	rs1071946	2A	720.497	2	8.91513	0.00021454	3.73613	4.95535	0.02743	-14.647	14.6501	0.00018613	166	0.11019	36.9655	1133.94
	SN	rs1231850	2A	721.813	2	9.03468	0.0001911	-4.347	5.17202	0.02427	-13.55	12.556	0.00051703	169	0.10991	36.9655	1133.94
	SN	rs1127725	3A	128.515	1	17.5248	4.668e-05	NaN	NaN	NaN	NaN	NaN	NaN	167	0.10868	36.9655	1133.94
	SN	rs1102601	5A	590.445	2	8.44876	0.00032909	0.45801	0.09697	0.75592	-17.52	16.5754	7.4329e-05	163	0.10776	36.9655	1133.94
	SN	rs984789	2B	231.474	2	8.55757	0.00029757	1.71478	1.74946	0.18788	-11.834	12.3517	0.00057683	164	0.10688	36.9655	1133.94
	SN	rs1103641	7A	666.306	2	8.51693	0.00031112	-5.3672	12.3378	0.00058373	-4.0539	1.69372	0.19507	161	0.10638	36.9655	1133.94
	SN	rs1068770	1B	403.202	2	8.19159	0.00041312	-0.36884	0.08807	0.76703	12.082	16.024	9.6201e-05	165	0.10453	36.9655	1133.94
	SN	rs2276937	1A	105.712	2	8.49183	0.0003118	-4.9788	6.87248	0.00959	-9.8129	8.3442	0.0044	169	0.10331	36.9655	1133.94
	SN	rs992176	1A	47.2776	2	8.38167	0.00034532	5.1355	8.16504	0.00484	-11.163	10.4079	0.00152	168	0.10263	36.9655	1133.94
	SN	rs1163499	7A	36.1658	2	8.18635	0.00041812	4.74908	14.56	0.00019616	-3.7174	0.92188	0.33849	162	0.1025	36.9655	1133.94
	SN	rs12768683	7A	679.719	2	8.31225	0.00036772	2.50117	2.30495	0.13094	-13.988	14.6471	0.0001856	168	0.10234	36.9655	1133.94
	SN	rs1696117	5A	551.058	2	7.77141	0.000619	-3.6522	2.20566	0.13965	-8.7253	13.3437	0.00035997	155	0.10234	36.9655	1133.94
	SN	rs1125449	3A	618.059	2	8.03587	0.00047796	-5.8328	7.62124	0.00646	16.3664	13.3348	0.00035578	163	0.10158	36.9655	1133.94
	SN	rs1075382	7A	39.9658	2	8.08672	0.00045536	-4.5917	15.6427	0.0001158	2.35058	0.52915	0.46806	164	0.10145	36.9655	1133.94
	SN	rs12419741	2B	27.5351	2	7.79622	0.00059017	-3.5423	8.24702	0.00464	8.38642	6.2027	0.01379	166	0.10091	36.9655	1133.94
	SN	rs1081539	2B	413.4	2	7.91364	0.00054031	-1.2208	0.65158	0.42083	-9.8497	11.7912	0.00076958	158	0.1007	36.9655	1133.94
	SN	rs2260336	5A	624.028	2	8.25186	0.00038751	10.7367	15.4827	0.00012358	-9.7257	12.7762	0.0004636	169	0.10039	36.9655	1133.94
	SN	rs4989890	5A	0.283436	2	7.61732	0.00070359	2.03364	1.00352	0.31805	-14.891	10.9993	0.00114	160	0.1002	36.9655	1133.94
	SN	rs1078069	1B	455.619	2	7.73669	0.00063274	-1.3116	0.74173	0.39047	16.6638	15.1785	0.00014657	159	0.09988	36.9655	1133.94
	SN	rs39655107	4A	662.206	2	8.00327	0.00049582	-2.3883	1.48499	0.22488	20.4911	15.2719	0.00013978	160	0.09985	36.9655	1133.94
	SN	rs3064594	1B	480.266	2	7.5449	0.00075648	2.58753	3.22298	0.07464	11.9966	12.673	0.00049821	157	0.09784	36.9655	1133.94
	SN	rs2259728	2B	655.921	2	7.96528	0.00050384	-0.31309	0.06886	0.79334	10.9828	15.14	0.00014616	168	0.09693	36.9655	1133.94
	SN	rs1185112	1B	406.128	2	7.95943	0.00050543	3.60786	7.17527	0.00816	4.6029	3.38095	0.0678	169	0.09683	36.9655	1133.94
	SN	rs1275924	2A	716.953	2	7.90112	0.00053413	3.69652	3.90337	0.04991	-15.022	11.8098	0.00075086	168	0.09658	36.9655	1133.94
	SN	rs2276835	2A	724	2	7.84866	0.00056146	-2.7317	1.95235	0.16428	-16.386	14.4073	0.00020899	167	0.09652	36.9655	1133.94
	SN	rs1147034	2B	726.673	2	7.72173	0.00063429	3.13371	2.05575	0.15363	-17.68	11.439	0.0009092	164	0.09645	36.9655	1133.94
	SN	rs981803	1A	92.4603	2	7.88526	0.0005419	2.76889	2.78791	0.09693	-12.501	14.6836	0.00018233	168	0.09632	36.9655	1133.94
	SN	rs1104858	6A	514.49	2	7.73331	0.00062496	1.7364	0.73421	0.39282	20.2929	15.0471	0.00015357	166	0.09591	36.9655	1133.94
	SN	rs1089548	1A	114.508	2	7.45641	0.00080143	-4.8257	6.35188	0.01271	-10.212	7.84993	0.00571	168	0.09508	36.9655	1133.94
	SN	rs55408890	7B	722.871	2	7.64949	0.00067457	1.81976	1.22649	0.26977	18.142	11.3873	0.00093041	166	0.09478	36.9655	1133.94
	SN	rs1717893	2B	244.008	2	7.41962	0.00085533	5.45918	9.05056	0.0031	-5.0486	1.71177	0.19283	153	0.09462	36.9655	1133.94
	SN	rs989800	6A	525.299	2	7.38475	0.00087886	1.28959	0.4291	0.51345	19.8958	14.5074	0.00020455	155	0.09446	36.9655	1133.94
	SN	rs1088087	2B	730.735	2	7.76712	0.00060601	-3.2551	2.19441	0.1405	-17.702	11.436	0.00090796	166	0.09441	36.9655	1133.94
	SN	rs2275228	1A	116.176	2	7.75752	0.00060751	-4.822	6.32459	0.01289	-9.8788	9.51334	0.0024	169	0.09437	36.9655	1133.94
	SN	rs1067084	1A	216.563	2	7.75752	0.00060751	4.822	6.32459	0.01289	-9.8788	9.51334	0.0024	169	0.09437	36.9655	1133.94
	SN	rs982059	2B	230.226	2	7.73499	0.00062013	1.50223	1.26524	0.26234	-11.887	11.7113	0.00078765	169	0.0941	36.9655	1133.94
	SN	rs1028377	2B	720.742	2	7.42783	0.00084325	-3.0384	1.94057	0.1657	-17.291	10.9833	0.00116	156	0.09386	36.9655	1133.94
	SN	rs1130392	2B	204.184	2	7.67845	0.00065563	0.3729	0.08499	0.77103	-10.791	15.0416	0.00015363	167	0.09365	36.9655	1133.94
	SN	rs992116	2B	211.587	2	7.65554	0.00066677	-0.15702	0.01507	0.90244	-15.118	14.5967	0.0001898	169	0.09313	36.9655	1133.94
	SN	rs1066264	2A	726.762	2	7.50181	0.0007766	2.89425	2.09647	0.14966	-14.056	13.4666	0.00033351	163	0.09275	36.9655	1133.94
	SN	rs3064789	6A	447.354	2	7.52365	0.00075364	-2.4451	1.59326	0.2087	15.5564	13.021	0.00041145	168	0.09263	36.9655	1133.94
	SN	rs1108884	2B	726.767	2	7.28254	0.00095834	-2.8313	1.56682	0.21262	-17.389	11.0576	0.00111	158	0.09258	36.9655	1133.94
	SN	rs4411296	2B	720.596	2	7.43315	0.00082025	2.54862	1.70679	0.19329	-17.663	11.5402	0.00086056	167	0.0919	36.9655	1133.94
	SN	rs1083365	6A	514.489	2	7.3733	0.00087677	-1.5823	0.62113	0.43185	19.7553	14.3103	0.00022192	161	0.09187	36.9655	1133.94
	SN	rs1147429	2B	733.559	2	7.52413	0.00075185	3.04727	1.97134	0.16223	-17.371	11.0958	0.00107	169	0.09154	36.9655	1133.94
	SN	rs1092489	2A	723.189	2	7.39462	0.00085298	5.41006	8.53976	0.00399	-10.684	6.09275	0.01465	165	0.09142	36.9655	1133.94
	SN	rs5582892	2B	720.564	2	7.50878	0.00076396	-3.0353	1.9513	0.16438	-17.372	11.0963	0.00107	168	0.09138	36.9655	1133.94
	SN	rs5579583	6A	519.213	2	7.33437	0.00089784	1.22781	0.39296	0.53164	19.8347	14.4411	0.00020558	167	0.08959	36.9655	1133.94
	SN	rs12773433	6A	500.45	2	7.35951	0.00087412	-1.3033	0.47382	0.49222	19.7882	14.3856	0.00021034	169	0.08953	36.9655	1133.94
	SN	rs5346700	6A	521.317	2	7.27133	0.0009512	1.39858	0.50811	0.477	19.6847	14.2197	0.00022899	167	0.08945	36.9655	1133.94
	SN	rs1054888	4B	658.918	2	7.24255	0.00097484	1.35525	2.31468	0.13013	-9.3239	12.4533	0.00054495	168	0.08917	36.9655	1133.94
	SN	rs2275227	6A	511.247	2	7.32706	0.00090051	-1.2523	0.40893	0.52342	19.8148	14.4142	0.00020743	169	0.08914	36.9655	1133.94
	SN	rs1126009	2B	650.531	2	7.3238	0.0009032	-1.5828	0.63718	0.42591	-16.23	12.8339	0.00045053	169	0.0891	36.9655	1133.94
	SN	rs1082485	2B	232.879	2	7.3242	0.00090287	1.74954	1.84162	0.17666	-12.442	10.8187	0.00123	169	0.0891	36.9655	1133.94
	SN	rs1158665	2B	720.674	2	7.22101	0.00099249	2.27144	1.36509	0.24438	-17.705	11.6022	0.00083191	169	0.08785	36.9655	1133.94
	SN	rs1095442	2B	720.564	2	7.22101	0.00099249	2.27144	1.36509	0.24438	-17.705	11.6022	0.00083191	169	0.08785	36.9655	1133.94
	SN	rs1065780	1B	155.756	1	13.8203	0.00027673	NaN	NaN	NaN	NaN	NaN	NaN	169	0.08407	36.9655	1133.94
	SN	rs3959631	7A	44.592	1	12.0386	0.00066882	NaN	NaN	NaN	NaN	NaN	NaN	168	0.07324	36.9655	1133.94
	SN	rs5324717	2B	66.6372	1	11.4129	0.00091984	NaN	NaN	NaN	NaN	NaN	NaN	164	0.07207	36.9655	1133.94
	TKW	rs32940537	3A	662.44	2	8.3909	0.00035525	0.67572	1.3413	0.2487	7.76182	13.5669	0.00032352	154	0.10809	7.49063	936.952
	TKW	rs3940326	6A	526.97	2	7.22095	0.00099254	1.95065	9.89578	0.00197	1.5401	1.6248	0.20426	169	0.08733	7.49063	936.952
	TKW	rs3064370	3A	646.901	2	7.91002	0.00053949	-0.30268	0.11129	0.73914	8.56933	15.4269	0.00012975	160	0.09906	7.49063	936.952
	TKW	rs1718307	6A	492.968	2	7.29701	0.00094188	1.81273	9.02451	0.00312	4.13184	4.60632	0.03344	160	0.09069	7.49063	936.952
	TKW	rs12779479	3A	647.245	2	7.4886	0.00080347	-0.39421	0.19132	0.66247	8.3826	14.7134	0.00018614	153	0.09673	7.49063	936.952
	TKW	rs1021673	3A	648.238	2	7.92541	0.00052359	-0.37507	0.17512	0.67617	8.58932	15.5367	0.00012097	167	0.09647	7.49063	936.952
	TKW	rs4909821	6A	478.264	2	7.69443	0.00064615	2.86433	14.555	0.0001945	0.15018	0.0126	0.91078	167	0.09413	7.49063	936.952
	TKW	rs2267419	3A	641.355	2	7.50021	0.00076997	-0.4783	0.70966	0.40081	8.19488	14.9238	0.00016228	168	0.09391	7.49063	936.952
	TKW	rs1035771	7A	182.494	2	7.42172	0.00084066	4.90272	14.8278	0.00017313	3.31648	4.42451	0.03707	160	0.09205	7.49063	936.952
	TKW	rs1151704	6A	451.301	2	7.87793	0.00056651	-3.1443	14.4126	0.00021572	-3.248	2.93536	0.08881	152	0.10204	7.49063	936.952
	TKW	rs1401396	5A	572.629	2	7.22904	0.00098699	-2.0999	4.78578	0.03015	-1.7188	2.9322	0.08877	168	0.08744	7.49063	936.952
	TKW	rs1236523	6A	432.273	2	7.47462	0.00081371	-2.356	12.1295	0.00065634	1.22887	0.48943	0.4853	153	0.09851	7.49063	936.952
	TKW	rs1051400	6B	515.103	1	11.3265	0.00095412	NaN	NaN	NaN	NaN	NaN	NaN	169	0.06849	7.49063	936.952
	BIO, biomass; CHLD, chlorophyll degradation; CHLH, chlorophyll at heading; CHLM, chlorophyll at maturity; CTH, canopy temperature at heading; DH, days to heading; DM, days to maturity; GFD, grain filling duration; GY, grain yield; HI, harvest index; PHT, plant height; SN, seed number/spike; TKW, thousand kernel weight.
