# Supplementary material for: Exploiting Wild Emmer Wheat Diversity to Improve Wheat A and B Genomes in Breeding for Heat Stress Adaptation
Source: Front Plant Sci. 2022 Jul 22;13:895742. doi: 10.3389/fpls.2022.895742 (PMC9355596; doi:10.3389/fpls.2022.895742)
Supplement: Supplementary file 1 [file Data_Sheet_1.zip › Supplementary Material/Table S7.xlsx]

## Sheet: Sheet1
	Supplementary Table 7. Summary of significant (P<0.001) marker–trait associations (MTAs) detected in MDLs evaluated in Dongola during the 2019–20 growing season.
	Trait	Marker	Chromosome	Position (Mbp)	df	F	P-value	add_effect	add_F	add_p	dom_effect	dom_F	dom_p	errordf	MarkerR2	Genetic	Residual
	BIO	rs1217219	6B	8.3844	2	11.6331	1.9446e-05	-0.091885	20.3781	1.2407e-05	0.16444	3.62465	0.05876	165	0.1382	0.00278	-234.33
	BIO	rs2279388	7A	202.253	2	9.5863	0.00011451	-0.11517	14.4259	0.00020383	0.14573	6.68639	0.01057	175	0.11167	0.00278	-234.33
	BIO	rs2342855	7A	183.039	2	8.96373	0.00020425	0.13505	17.3069	5.176e-05	0.11864	3.45472	0.06491	168	0.1102	0.00278	-234.33
	BIO	rs1218234	7A	664.672	2	9.04098	0.00018563	-0.11196	15.3869	0.00012692	0.1661	9.19667	0.0028	178	0.10484	0.00278	-234.33
	BIO	rs1234945	3A	612.004	2	8.59687	0.00028721	-0.0071142	0.11761	0.7321	-0.51532	16.6227	7.2469e-05	164	0.10483	0.00278	-234.33
	BIO	rs1089029	7A	664.053	2	9.01639	0.0001898	0.11266	15.6667	0.00011083	0.15862	10.2252	0.00165	178	0.10455	0.00278	-234.33
	BIO	rs2254730	6B	15.1762	2	8.45748	0.00032403	-0.08205	16.3916	8.0477e-05	0.10935	0.80137	0.37205	166	0.1038	0.00278	-234.33
	BIO	rs1024404	5B	597.038	2	8.73168	0.00024856	0.24659	15.0126	0.00015379	0.28002	17.0161	5.8639e-05	173	0.10348	0.00278	-234.33
	BIO	rs1071836	7A	662.599	2	8.69001	0.00026135	-0.1154	16.4311	7.8558e-05	0.14136	5.87892	0.01644	168	0.10344	0.00278	-234.33
	BIO	rs3948739	7A	663.595	2	8.55111	0.00029134	-0.11786	16.9308	6.0765e-05	0.10634	5.10455	0.02516	175	0.10109	0.00278	-234.33
	BIO	rs1093097	7B	617.187	2	8.67596	0.00025835	-0.26135	17.2403	5.2016e-05	0.24103	12.0843	0.00064548	178	0.10061	0.00278	-234.33
	BIO	rs1205251	7A	694.414	2	8.52911	0.00029859	0.25899	16.6387	7.0231e-05	0.26112	13.3317	0.00034998	173	0.10034	0.00278	-234.33
	BIO	rs1052671	7A	664.132	2	8.27838	0.00037165	-0.097605	15.0134	0.00015248	0.10951	6.91021	0.00936	177	0.09967	0.00278	-234.33
	BIO	rs2277813	7A	183.188	2	8.47056	0.00031634	-0.11026	14.5138	0.00019681	0.14376	2.66487	0.10452	171	0.09963	0.00278	-234.33
	BIO	rs991978	5A	444.857	2	8.34213	0.000353	0.00795	0.18424	0.66831	-0.50602	16.0785	9.1672e-05	174	0.09839	0.00278	-234.33
	BIO	rs1027069	7A	205.504	2	8.23195	0.0003902	0.12051	15.1826	0.00014132	0.12187	2.81679	0.09516	174	0.09679	0.00278	-234.33
	BIO	rs1100271	7A	208.295	2	8.28726	0.00036788	0.11262	13.5487	0.00031185	0.15636	5.89722	0.01621	178	0.0961	0.00278	-234.33
	BIO	rs1068473	7A	179.295	2	8.18073	0.00040794	-0.11958	15.0827	0.00014803	0.12134	2.79347	0.09652	175	0.09545	0.00278	-234.33
	BIO	rs1091695	5B	528.446	2	8.02295	0.00047602	0.0454	4.484	0.03574	0.0695	8.22401	0.00468	170	0.09432	0.00278	-234.33
	BIO	rs1278437	7A	202.253	2	8.09018	0.00044303	-0.11131	13.0821	0.0003946	0.15637	5.89635	0.01623	175	0.09424	0.00278	-234.33
	BIO	rs4404836	7A	186.511	2	8.11523	0.00043038	0.11649	15.1554	0.00014202	0.13082	6.95937	0.00911	178	0.09411	0.00278	-234.33
	BIO	rs3956705	7A	178.227	2	8.06538	0.00045042	0.11805	14.8832	0.00016213	0.11938	2.70803	0.10169	178	0.09353	0.00278	-234.33
	BIO	rs3934069	7A	178.797	2	8.06538	0.00045042	0.11805	14.8832	0.00016213	0.11938	2.70803	0.10169	178	0.09353	0.00278	-234.33
	BIO	rs5354930	7A	664.022	2	8.01239	0.0004737	0.0984	15.4905	0.00012096	0.09512	3.93225	0.04899	177	0.09326	0.00278	-234.33
	BIO	rs12770820	7A	193.953	2	7.8421	0.00055673	0.09341	10.9947	0.00112	0.18016	6.19909	0.01377	174	0.09308	0.00278	-234.33
	BIO	rs4411956	7A	165.717	2	7.97384	0.00049068	-0.11738	14.688	0.00017867	0.11945	2.71146	0.10149	177	0.09271	0.00278	-234.33
	BIO	rs1151117	7B	177.178	2	7.95001	0.0005005	-0.1098	14.747	0.00017326	0.1045	2.61594	0.10765	178	0.09219	0.00278	-234.33
	BIO	rs1200675	6B	11.4839	2	7.45013	0.00080761	0.0509	13.4269	0.00033751	0.07854	2.38984	0.12411	167	0.08879	0.00278	-234.33
	BIO	rs1040910	2A	599.665	2	7.32421	0.00089328	0.01263	0.33514	0.56343	-0.32427	12.706	0.00047549	175	0.08771	0.00278	-234.33
	BIO	rs5354535	7B	144.774	1	11.4027	0.00090791	NaN	NaN	NaN	NaN	NaN	NaN	178	0.06611	0.00278	-234.33
	CHLD	rs3944005	3A	679.823	2	21.5697	5.6743e-09	0.00151	0.00124	0.97195	-0.81252	39.308	3.5647e-09	160	0.25375	0.00668	-106.98
	CHLD	rs1233374	2B	712.101	2	21.6782	4.2139e-09	0.00928	0.09058	0.76381	-0.80913	42.2322	8.8467e-10	176	0.25105	0.00668	-106.98
	CHLD	rs1255650	7B	74.6848	2	19.2551	3.3215e-08	0.54879	37.6656	6.5791e-09	0.56905	31.2122	9.9755e-08	165	0.22536	0.00668	-106.98
	CHLD	rs1071015	2A	62.0096	2	19.5672	2.3931e-08	0.02913	0.80791	0.37006	-1.1121	38.8608	3.7087e-09	172	0.2253	0.00668	-106.98
	CHLD	rs1151045	2B	724.924	2	19.3863	2.658e-08	-0.0078464	0.04844	0.82607	-1.1018	37.4768	6.3278e-09	176	0.21952	0.00668	-106.98
	CHLD	rs1111512	7B	471.485	2	19.3338	2.7464e-08	0.55378	38.6619	3.8168e-09	0.54841	32.3754	5.4923e-08	177	0.21877	0.00668	-106.98
	CHLD	rs4911119	2B	714.178	2	12.8455	6.6341e-06	-0.01462	0.205	0.65132	-0.50806	24.3346	1.9923e-06	170	0.15045	0.00668	-106.98
	CHLD	rs982956	2A	36.0383	2	15.994	4.3201e-07	-0.22086	31.8774	6.7612e-08	0.21561	8.2131	0.00468	178	0.18048	0.00668	-106.98
	CHLD	rs2252351	2A	35.8461	2	15.9924	4.3258e-07	0.22082	31.7998	6.9924e-08	0.21737	9.22484	0.00276	178	0.18046	0.00668	-106.98
	CHLD	rs1277633	2A	32.6767	2	13.9187	2.5802e-06	0.19782	27.8358	4.0771e-07	0.18019	5.01747	0.02642	174	0.15858	0.00668	-106.98
	CHLD	rs1016684	6B	676.035	2	12.0818	1.3575e-05	0.01525	0.16859	0.68195	-0.64334	23.7769	2.7141e-06	159	0.15374	0.00668	-106.98
	CHLD	rs1131740	2B	734.423	2	12.7547	6.9664e-06	-0.0071266	0.07125	0.78985	-0.51087	25.0336	1.4102e-06	176	0.14463	0.00668	-106.98
	CHLD	rs1076670	2B	131.42	2	9.85912	9.3869e-05	0.01423	0.20643	0.65022	-0.81108	19.6574	1.7593e-05	161	0.11719	0.00668	-106.98
	CHLD	rs3064420	2B	699.561	2	9.89808	8.6881e-05	-0.00013051	5.279e-05	0.99421	-0.22252	19.6762	1.6643e-05	174	0.1119	0.00668	-106.98
	CHLD	rs1097392	2B	699.57	2	8.9775	0.00019959	-0.002065	0.00678	0.9345	-0.37344	17.7448	4.1576e-05	172	0.10839	0.00668	-106.98
	CHLD	rs1278393	4B	626.245	2	11.5612	2.0086e-05	0.00207	0.00617	0.93747	-0.60349	23.0325	3.5617e-06	172	0.13217	0.00668	-106.98
	CHLD	rs5970682	2A	32.8886	2	10.6811	4.4244e-05	0.15781	21.0205	9.113e-06	0.21558	2.86863	0.09227	168	0.12635	0.00668	-106.98
	CHLD	rs3064420	2B	699.561	2	9.49012	0.00012449	0.00118	0.00433	0.94759	-0.21872	18.8195	2.4725e-05	176	0.10729	0.00668	-106.98
	CHLD	rs1667549	2B	429.834	2	9.1009	0.00018159	0.00455	0.01662	0.89758	-0.53191	18.0502	3.664e-05	166	0.10546	0.00668	-106.98
	CHLD	rs1151891	7B	423.281	2	10.3256	6.0366e-05	-0.006281	0.05238	0.81926	-0.3065	19.8734	1.5446e-05	169	0.12257	0.00668	-106.98
	CHLD	rs1228193	2B	684.915	2	9.23463	0.00015626	0.00159	0.00727	0.93214	-0.19208	18.2622	3.2079e-05	177	0.10429	0.00668	-106.98
	CHLD	rs1150497	2B	467.832	2	9.07015	0.00018361	0.00635	0.03757	0.84654	-0.44084	17.8148	4.022e-05	172	0.10369	0.00668	-106.98
	CHLD	rs7915837	3A	679.925	2	10.5652	4.7328e-05	-0.017788	0.19282	0.66113	-0.40868	20.8005	9.7181e-06	178	0.11922	0.00668	-106.98
	CHLD	rs2261913	2B	666.738	2	7.79397	0.00059795	0.00037471	0.00014103	0.99054	-0.50217	15.3151	0.00013657	161	0.10022	0.00668	-106.98
	CHLD	rs2283390	2B	728.577	2	8.20644	0.00040568	0.00604	0.05065	0.82222	-0.29777	15.8266	0.00010523	167	0.09835	0.00668	-106.98
	CHLD	rs2243154	2B	713.235	2	8.46366	0.00031331	0.02228	0.43988	0.50808	-0.34934	14.975	0.00015504	178	0.09551	0.00668	-106.98
	CHLD	rs1090230	2B	712.45	2	8.33167	0.00035559	0.01377	0.19154	0.6622	-0.35411	15.5399	0.00011861	175	0.09436	0.00668	-106.98
	CHLD	rs4406564	1B	629.363	2	9.06278	0.00018738	0.26724	17.4867	4.7669e-05	0.29063	13.515	0.00032322	167	0.11034	0.00668	-106.98
	CHLD	rs21718380	2B	710.032	2	8.31314	0.00036085	0.01335	0.17962	0.67224	-0.35409	15.538	0.00011846	176	0.09389	0.00668	-106.98
	CHLD	rs2279574	3A	16.8536	2	9.20754	0.00016602	-0.0079854	0.05187	0.82014	-0.54319	18.2641	3.3344e-05	164	0.10745	0.00668	-106.98
	CHLD	rs1166235	2B	743.937	2	8.11349	0.00043463	-0.020002	0.26992	0.60408	-0.49092	14.6675	0.00018152	174	0.09181	0.00668	-106.98
	CHLD	rs1119237	1A	92.4603	2	9.48475	0.00012475	-0.016261	0.27632	0.59981	-0.3127	18.4549	2.9283e-05	177	0.1072	0.00668	-106.98
	CHLD	rs1051075	6B	625.079	2	9.30926	0.0001485	0.0091	0.06764	0.79513	-0.38713	18.4467	2.9927e-05	171	0.10688	0.00668	-106.98
	CHLD	rs3021936	2A	42.4082	2	9.46318	0.00012685	0.02305	0.3476	0.55626	-0.52961	17.3126	5.0251e-05	178	0.10678	0.00668	-106.98
	CHLD	rs3033178	2B	737.726	2	8.0106	0.00047353	0.01985	0.30975	0.57856	-0.48705	14.5742	0.00018851	178	0.09039	0.00668	-106.98
	CHLD	rs3025448	2B	699.892	2	7.89737	0.00052723	-0.0032143	0.00741	0.93151	-0.49805	15.1479	0.00014312	176	0.08955	0.00668	-106.98
	CHLD	rs2308550	2B	699.555	2	7.87399	0.00053655	-0.0067177	0.03654	0.84863	-0.50266	15.5511	0.00011721	178	0.08885	0.00668	-106.98
	CHLD	rs1694640	7A	592.279	2	8.97757	0.00020011	-0.040189	1.35729	0.24571	-0.48733	14.1637	0.00023347	171	0.10491	0.00668	-106.98
	CHLD	rs1095412	7A	588.934	2	9.26341	0.00015186	0.05503	3.47335	0.06409	-0.31182	11.8669	0.00071975	178	0.10453	0.00668	-106.98
	CHLD	rs3222127	2B	54.7401	2	7.434	0.00080474	-0.097005	14.7666	0.00017195	0.03748	0.45808	0.49945	177	0.08421	0.00668	-106.98
	CHLD	rs1133136	4B	667.893	2	9.15445	0.0001702	0.00221	0.0067	0.93484	-0.52863	18.14	3.4482e-05	172	0.104	0.00668	-106.98
	CHLD	rs1102480	2B	696.278	2	7.33148	0.00088283	-0.027966	0.85577	0.35624	-0.28843	12.1414	0.00062729	178	0.08273	0.00668	-106.98
	CHLD	rs5325339	2B	12.3712	2	7.28451	0.00092185	0.20206	12.8241	0.00044638	0.23545	9.90554	0.00195	178	0.0822	0.00668	-106.98
	CHLD	rs5324886	3B	26.8678	2	9.15889	0.00016688	-0.0021905	0.00597	0.93849	-0.52985	17.9202	3.7624e-05	178	0.10335	0.00668	-106.98
	CHLD	rs1092601	1B	654.289	2	8.86182	0.00022043	-0.14762	14.1329	0.00023567	0.25225	10.5707	0.00139	174	0.10031	0.00668	-106.98
	CHLD	rs3950894	3A	395.823	2	8.73278	0.00024712	0.02027	0.18476	0.66787	-0.36136	16.9423	6.0432e-05	175	0.09887	0.00668	-106.98
	CHLD	rs3021074	7A	542.557	2	8.74094	0.00024414	-0.19701	16.5713	7.1831e-05	0.23871	10.461	0.00147	177	0.09872	0.00668	-106.98
	CHLD	rs1862312	3A	629.5	2	8.07313	0.0004621	0.01513	0.33259	0.56497	-0.49136	14.9582	0.00016142	163	0.09841	0.00668	-106.98
	CHLD	rs1046611	7A	611.129	2	8.23387	0.00039572	-0.0063389	0.06085	0.80547	-0.25426	15.2744	0.00013728	167	0.09504	0.00668	-106.98
	CHLD	rs9724999	2A	93.4112	2	8.01091	0.00047723	-0.019913	0.31454	0.57566	-0.37022	15.952	9.7427e-05	174	0.09286	0.00668	-106.98
	CHLD	rs992176	1A	47.2776	2	8.15356	0.00041643	0.01775	0.2488	0.61857	-0.33393	16.275	8.2823e-05	177	0.09214	0.00668	-106.98
	CHLD	rs1019408	7B	175.021	2	8.0809	0.00044408	-0.01165	0.10532	0.74594	-0.4336	15.5402	0.00011783	178	0.09119	0.00668	-106.98
	CHLD	rs1220113	6B	2.06056	2	7.89497	0.00053264	0.03022	1.7823	0.18372	-0.28414	12.5686	0.0005114	172	0.0909	0.00668	-106.98
	CHLD	rs2266323	4B	11.6752	2	7.52767	0.00075539	0.00856	0.07684	0.782	-0.40137	14.6513	0.00018642	165	0.08981	0.00668	-106.98
	CHLD	rs1128824	4A	630.203	2	7.93824	0.00050592	-0.081874	6.25099	0.01336	-0.52635	9.43172	0.00248	178	0.08958	0.00668	-106.98
	CHLD	rs1064694	6A	594.041	2	7.89049	0.00053266	0.01462	0.18095	0.67111	-0.49166	14.4066	0.00020616	174	0.08928	0.00668	-106.98
	CHLD	rs2278367	4A	626.243	2	7.863	0.00054198	0.09342	15.6848	0.00010986	0.03178	0.30404	0.58208	178	0.08873	0.00668	-106.98
	CHLD	rs5581324	1B	650.218	2	7.80207	0.00057635	-0.13136	12.4216	0.00054772	0.20718	10.4993	0.00144	175	0.08842	0.00668	-106.98
	CHLD	rs12773563	5A	459.513	2	7.76227	0.00059546	-0.050059	2.24996	0.13548	-0.34588	14.7648	0.0001721	177	0.08793	0.00668	-106.98
	CHLD	rs1008794	7A	605.112	2	7.58895	0.00069676	0.08018	5.55241	0.01959	-0.49517	8.28106	0.00452	178	0.08563	0.00668	-106.98
	CHLD	rs2289271	2A	85.5547	2	7.55461	0.00071907	-0.0089323	0.06793	0.79469	-0.39828	14.8948	0.00016122	178	0.08525	0.00668	-106.98
	CHLD	rs1129092	4B	655.054	2	7.23668	0.00099322	-0.0069575	0.05098	0.82167	-0.3946	14.2445	0.00022912	161	0.08482	0.00668	-106.98
	CHLD	rs1091951	7A	629.925	2	7.4482	0.00080143	-0.0094149	0.08837	0.76663	-0.39535	14.5875	0.00018948	172	0.08437	0.00668	-106.98
	CHLD	rs2283342	7B	621.875	2	7.22294	0.00099804	0.01379	0.2511	0.617	-0.33821	13.1711	0.00038416	165	0.08406	0.00668	-106.98
	CHLD	rs3956183	7B	68.2779	2	7.31036	0.00090472	0.10156	11.392	0.00091728	0.07826	4.93831	0.02761	175	0.08384	0.00668	-106.98
	CHLH	rs5372757	2A	755.881	2	18.6247	5.09e-08	-0.0052874	0.15359	0.69564	-0.3126	35.039	1.8189e-08	173	0.21465	0.00146	-413.79
	CHLH	rs1010893	2A	563.637	2	12.7699	6.976e-06	0.1189	25.4642	1.1799e-06	0.10938	14.9601	0.00015776	173	0.1492	0.00146	-413.79
	CHLH	rs5969666	3A	652.968	2	10.6073	4.8716e-05	0.01198	0.609	0.43638	-0.23504	21.1961	8.6968e-06	160	0.13719	0.00146	-413.79
	CHLH	rs26673568	4A	687.839	2	11.8236	1.5827e-05	0.02416	4.44579	0.03649	-0.31596	20.7239	1.0216e-05	174	0.13528	0.00146	-413.79
	CHLH	rs2262346	5A	10.2932	2	10.142	7.393e-05	0.01281	1.22684	0.26979	-0.22521	20.1282	1.4325e-05	158	0.13442	0.00146	-413.79
	CHLH	rs1092210	2A	763.213	2	9.56846	0.00012273	-0.00093158	0.00394	0.95006	-0.30272	18.933	2.4912e-05	158	0.11649	0.00146	-413.79
	CHLH	rs2277084	3A	714.34	2	9.91827	8.6968e-05	-0.0058992	0.13897	0.7098	-0.18099	18.7465	2.6242e-05	168	0.11627	0.00146	-413.79
	CHLH	rs1199287	3A	706.852	2	9.50038	0.00012782	-0.14842	18.2169	3.4092e-05	0.15946	16.7994	6.6627e-05	164	0.11597	0.00146	-413.79
	CHLH	rs2260638	4A	717.409	2	9.10017	0.00018223	0.00717	0.58464	0.44565	-0.29305	17.7853	4.1643e-05	165	0.11051	0.00146	-413.79
	CHLH	rs100021349	1B	645.95	2	8.42572	0.00033956	-0.049068	14.3569	0.00021793	0.08171	3.76825	0.0541	159	0.10417	0.00146	-413.79
	CHLH	rs1088484	3B	32.0188	2	9.02808	0.00018875	-0.16276	17.8444	3.9217e-05	0.1396	11.9007	0.00070952	176	0.10298	0.00146	-413.79
	CHLH	rs1009838	6B	126.052	2	8.63841	0.00026917	0.00664	0.46753	0.49507	-0.12053	15.9059	9.9389e-05	175	0.09833	0.00146	-413.79
	CHLH	rs4706031	5A	486.907	2	8.19427	0.00040647	-0.0017088	0.01291	0.90968	-0.20181	15.3085	0.00013382	171	0.09789	0.00146	-413.79
	CHLH	rs1121960	7A	265.674	2	8.60432	0.00027892	-0.072043	16.1919	8.7013e-05	0.06106	3.60837	0.05923	173	0.09783	0.00146	-413.79
	CHLH	rs1215835	4A	592.081	2	8.44071	0.00032736	0.05291	13.3107	0.0003567	-0.031757	0.82704	0.3645	168	0.0976	0.00146	-413.79
	CHLH	rs12419942	5A	621.677	2	8.3751	0.00034033	-0.035554	7.83345	0.00573	-0.094199	6.6364	0.01085	177	0.09526	0.00146	-413.79
	CHLH	rs1216462	4B	24.3841	2	8.06893	0.00045456	-0.029094	12.9759	0.00041791	0.04177	4.8468	0.02909	172	0.09356	0.00146	-413.79
	CHLH	rs1091029	5A	621.534	2	7.4937	0.00077608	0.03817	8.81306	0.00345	-0.07464	3.93164	0.04911	167	0.09189	0.00146	-413.79
	CHLH	rs2293162	4A	589.316	2	7.76876	0.00059193	0.04216	9.35041	0.00259	-0.080797	3.55046	0.06125	177	0.08974	0.00146	-413.79
	CHLH	rs1204740	4A	698.878	2	7.76461	0.0005976	-0.031873	7.52438	0.00676	-0.16641	10.6507	0.00134	174	0.08886	0.00146	-413.79
	CHLH	rs1128278	4A	599.016	2	7.54794	0.00072738	0.05886	14.8091	0.00016909	0.05846	2.66938	0.10418	175	0.08871	0.00146	-413.79
	CHLH	rs3064698	5A	309.391	2	7.59813	0.00069091	-0.020494	2.04606	0.15444	-0.17049	11.4331	0.00089517	178	0.08622	0.00146	-413.79
	CHLH	rs1216996	4A	592.024	2	7.5059	0.00075198	-0.050805	12.6867	0.00047791	-0.0066547	0.04858	0.82582	178	0.08517	0.00146	-413.79
	CHLH	rs1338445	3B	11.5853	2	7.49504	0.00075952	-0.058345	2.26617	0.13408	0.12365	8.67298	0.00368	178	0.08505	0.00146	-413.79
	CHLH	rs1100882	4A	41.4469	2	7.27443	0.00094163	0.02334	4.19608	0.04212	-0.14685	8.9887	0.00314	171	0.0848	0.00146	-413.79
	CHLH	rs2276147	4A	698.878	2	7.24869	0.00095592	-0.029136	6.4687	0.01188	-0.16424	10.479	0.00145	176	0.0823	0.00146	-413.79
	CHLM	rs1081408	5A	557.659	2	8.38585	0.00033629	-0.16571	11.9429	0.00069282	0.29098	5.62522	0.01882	178	0.09011	0.00186	69.0148
	CHLM	rs1074046	5A	557.543	2	8.02577	0.00046888	0.15022	10.5387	0.00141	0.18462	3.35384	0.06882	176	0.08754	0.00186	69.0148
	CHLM	rs1131350	5A	557.678	2	7.74595	0.00060907	0.16319	11.1773	0.00102	0.19347	3.56005	0.06094	173	0.08524	0.00186	69.0148
	CTH	rs1225592	3A	702.366	2	11.163	2.8384e-05	1.09665	4.9339	0.0277	11.0557	14.7991	0.0001706	173	0.13593	0.02235	846.454
	CTH	rs4989102	3A	702.366	2	11.163	2.8384e-05	-1.0966	4.9339	0.0277	11.0557	14.7991	0.0001706	173	0.13593	0.02235	846.454
	CTH	rs1086318	3A	705.688	2	10.8767	3.6144e-05	-1.2664	6.19644	0.01377	7.09041	11.8214	0.00073831	176	0.12195	0.02235	846.454
	CTH	rs998626	3A	644.964	2	9.90108	8.7186e-05	-0.71798	2.53821	0.11305	12.3443	18.5361	2.8605e-05	172	0.11775	0.02235	846.454
	CTH	rs1209110	6B	692.178	2	9.61184	0.0001165	-0.61572	2.14175	0.14538	12.2691	18.2781	3.3348e-05	162	0.11496	0.02235	846.454
	CTH	rs1079045	3A	713.365	2	9.85403	9.1497e-05	-0.91681	4.02038	0.04662	7.45627	13.2276	0.00037032	170	0.11248	0.02235	846.454
	CTH	rs1044473	6A	546.002	2	9.45473	0.00013072	-0.56665	1.86656	0.17376	12.0952	17.877	3.9279e-05	170	0.1085	0.02235	846.454
	CTH	rs986855	4B	435.281	2	9.07708	0.00018058	0.47465	0.77524	0.37986	12.2757	18.1066	3.463e-05	176	0.1065	0.02235	846.454
	CTH	rs1081192	6B	690.696	2	8.71218	0.00026105	0.38715	0.6681	0.41499	11.975	17.3489	5.1809e-05	161	0.10563	0.02235	846.454
	CTH	rs55408881	7A	161.116	2	8.62273	0.00027986	0.1184	0.06882	0.79341	11.7304	16.7316	6.8618e-05	165	0.10547	0.02235	846.454
	CTH	rs1229379	7A	700.675	2	9.10534	0.00017789	-0.040342	0.00656	0.93556	7.18039	17.9804	3.7187e-05	172	0.10529	0.02235	846.454
	CTH	rs3943257	6A	534.062	2	9.30373	0.00014682	0.57708	1.44101	0.23166	12.1826	18.0616	3.5279e-05	177	0.10414	0.02235	846.454
	CTH	rs5971304	2B	720.292	2	8.95802	0.00020586	0.3725	0.59265	0.44254	12.1327	17.8473	4.0194e-05	167	0.10497	0.02235	846.454
	CTH	rs1195353	2B	642.665	2	8.61517	0.00027891	0.04779	0.013	0.90936	11.8617	17.1106	5.6663e-05	169	0.10497	0.02235	846.454
	CTH	rs3064889	2B	608.687	2	8.61073	0.00028291	0.04321	0.00853	0.92652	11.859	17.0367	5.9352e-05	165	0.10308	0.02235	846.454
	CTH	rs1151135	2B	691.372	2	8.5565	0.00029482	0.19467	0.20457	0.65167	11.8411	17.1093	5.6854e-05	168	0.10123	0.02235	846.454
	CTH	rs4989353	2A	685.431	2	8.5364	0.00029876	-0.054666	0.00961	0.92203	11.7243	16.4514	7.74e-05	170	0.10158	0.02235	846.454
	CTH	rs1136890	2B	704.963	2	8.67477	0.00026429	-0.12978	0.09397	0.75959	11.9192	17.3433	5.073e-05	169	0.10069	0.02235	846.454
	CTH	rs980362	2B	769.127	2	8.58629	0.00028351	-2.4215	14.2394	0.00022413	-0.57866	0.27815	0.59862	173	0.09895	0.02235	846.454
	CTH	rs3950894	3A	395.823	2	8.97024	0.00019937	2.33719	14.608	0.00018649	-4.1473	8.96621	0.00317	175	0.10067	0.02235	846.454
	CTH	rs1166538	4B	4.10576	2	8.83193	0.00022703	-0.29243	0.60836	0.43652	11.9406	17.4537	4.7607e-05	173	0.10065	0.02235	846.454
	CTH	rs2292620	2B	626.971	2	8.30654	0.00037323	-0.0032048	4.0208e-05	0.99495	11.6191	16.3142	8.3956e-05	164	0.09832	0.02235	846.454
	CTH	rs5364104	3A	717.633	2	8.97944	0.00019673	-2.3617	13.3062	0.00035208	0.7383	0.32283	0.57067	177	0.1004	0.02235	846.454
	CTH	rs12769200	2B	613.614	2	8.58064	0.00028497	-0.00029992	4.2121e-07	0.99948	11.805	16.8853	6.2418e-05	173	0.09807	0.02235	846.454
	CTH	rs2333203	6A	534.392	2	8.78296	0.00024162	0.35049	0.81978	0.36662	11.8618	17.2119	5.4459e-05	166	0.09993	0.02235	846.454
	CTH	rs5357574	1A	417.371	2	8.82641	0.00023051	-5.958	17.4481	4.8268e-05	-5.4768	12.0175	0.00067587	169	0.0999	0.02235	846.454
	CTH	rs1201070	4A	573.879	2	8.81542	0.00022875	0.28186	0.45898	0.49903	12.009	17.5718	4.4642e-05	176	0.09938	0.02235	846.454
	CTH	rs2263385	2B	765.696	2	8.54472	0.00029948	1.24836	17.0716	5.821e-05	-0.61239	0.4574	0.49983	166	0.09699	0.02235	846.454
	CTH	rs1036517	2B	625.827	2	8.60709	0.00027502	0.12608	0.07303	0.7873	11.8929	17.1529	5.4233e-05	178	0.0962	0.02235	846.454
	CTH	rs983997	2B	613.241	2	8.5876	0.00027993	-0.08988	0.03405	0.85382	11.8679	17.0337	5.7414e-05	178	0.09598	0.02235	846.454
	CTH	rs7353090	2B	781.294	2	8.15571	0.00041648	-1.1733	14.0008	0.00025052	1.10896	1.67336	0.19758	176	0.09125	0.02235	846.454
	CTH	rs1323308	3B	249.165	2	8.73371	0.00024574	-5.8743	16.9627	5.9547e-05	-6.161	16.7146	6.7058e-05	177	0.09806	0.02235	846.454
	CTH	rs1213856	4A	4.56096	2	8.69466	0.00025519	0.26938	0.28576	0.59365	12.008	17.384	4.8819e-05	176	0.09806	0.02235	846.454
	CTH	rs2302976	7A	75.3688	2	8.56368	0.00029077	0.0623	0.02051	0.88631	11.8292	17.0508	5.7982e-05	171	0.09774	0.02235	846.454
	CTH	rs1209574	2B	772.735	2	7.6522	0.00066359	-1.3667	14.1725	0.00023159	0.68691	0.43493	0.5105	173	0.08624	0.02235	846.454
	CTH	rs1128807	2B	765.555	2	7.39069	0.00084033	-1.509	14.489	0.00019764	0.71814	0.06256	0.80281	175	0.08317	0.02235	846.454
	CTH	rs5324565	6B	659.698	2	8.28856	0.00037483	-2.1057	13.7932	0.00028094	-6.0174	4.31366	0.0394	169	0.0969	0.02235	846.454
	CTH	rs3955500	2B	769.834	2	7.40816	0.00082268	-2.4081	14.0803	0.00024009	-1.0296	0.61627	0.43353	178	0.0828	0.02235	846.454
	CTH	rs984212	3A	713.346	2	8.51092	0.00030013	0.64703	2.23703	0.13659	4.16475	11.3344	0.00094086	178	0.09513	0.02235	846.454
	CTH	rs1147138	3A	705.74	2	8.07005	0.00045706	-1.9217	12.7855	0.00046145	1.66148	0.94527	0.33238	169	0.09318	0.02235	846.454
	CTH	rs5581017	6B	657.112	2	8.04624	0.00046706	2.19614	14.9774	0.00015777	-3.6804	3.16526	0.07711	169	0.09205	0.02235	846.454
	CTH	rs3026545	6B	660.849	2	7.40569	0.00083029	-2.1345	14.198	0.00022828	-3.094	2.2185	0.13826	174	0.08435	0.02235	846.454
	CTH	rs1088670	3A	674.46	2	7.32612	0.0008917	2.1168	13.741	0.00028512	-2.8203	3.49097	0.06346	175	0.08263	0.02235	846.454
	CTH	rs1206589	3A	721.329	2	7.34257	0.00087533	-0.23022	0.11851	0.73109	3.33645	10.1282	0.00174	177	0.08231	0.02235	846.454
	DH	rs1104842	7B	9.44788	2	9.29885	0.00015209	0.01842	17.7987	4.1254e-05	-0.00063421	0.00356	0.95248	166	0.12611	0.00040939	-844.12
	DH	rs1081408	5A	557.659	2	9.75073	9.7969e-05	-0.020012	19.3156	1.9458e-05	-0.002348	0.06227	0.80324	178	0.11027	0.00040939	-844.12
	DH	rs3939520	2A	563.386	2	9.217	0.00015835	-0.021517	9.82289	0.00203	-0.037784	14.196	0.00022684	178	0.10423	0.00040939	-844.12
	DH	rs2262791	1A	576.975	2	8.78809	0.00023505	-0.010323	12.2519	0.00059607	0.01744	7.50122	0.00684	175	0.10133	0.00040939	-844.12
	DH	rs5577883	2A	536.501	2	8.57902	0.00028212	-0.023648	12.8261	0.00044594	-0.031775	13.9596	0.00025475	178	0.09702	0.00040939	-844.12
	DH	rs1110112	2A	570.465	2	8.55717	0.00028778	-0.022954	11.4007	0.00090993	-0.032809	12.6516	0.00048635	178	0.09677	0.00040939	-844.12
	DH	rs1322080	2B	217.092	2	7.82718	0.00057888	0.04035	15.5255	0.00012312	-0.042225	12.4016	0.00056461	162	0.10266	0.00040939	-844.12
	DH	rs5971036	2B	30.1831	2	8.04279	0.00046166	-0.0035703	0.95385	0.33015	0.02258	12.5067	0.00052424	176	0.09191	0.00040939	-844.12
	DH	rs1074046	5A	557.543	2	8.14929	0.00041892	0.01675	16.297	8.2141e-05	-0.0060265	0.83073	0.36337	176	0.0936	0.00040939	-844.12
	DH	rs5011113	7B	704.448	2	8.2248	0.00038944	0.0124	1.82579	0.17842	-0.031518	10.212	0.00166	178	0.09301	0.00040939	-844.12
	DH	rs7478525	4A	635.193	2	7.53351	0.00074986	-0.0051144	1.91016	0.1689	0.05764	13.566	0.00031583	166	0.09217	0.00040939	-844.12
	DH	rs1131350	5A	557.678	2	7.77826	0.00059134	0.01826	15.4508	0.00012437	-0.0057837	0.60336	0.43841	173	0.0911	0.00040939	-844.12
	DH	rs3950827	7B	27.4815	2	7.42708	0.00081271	0.02184	12.0394	0.00066284	-0.02945	7.21416	0.00796	175	0.08648	0.00040939	-844.12
	DH	rs1114145	6A	546.823	2	7.61076	0.00068417	-0.0064773	4.08202	0.04492	-0.0228	12.5678	0.0005078	177	0.08621	0.00040939	-844.12
	DH	rs1009771	7B	22.9597	2	7.43382	0.00081058	-0.023328	11.2159	0.001	-0.029931	12.0416	0.00066395	173	0.08554	0.00040939	-844.12
	DH	rs1673778	2A	604.674	2	7.35658	0.00086412	-0.019555	7.63367	0.00636	-0.029089	9.18861	0.00282	177	0.08377	0.00040939	-844.12
	DH	rs3945948	6A	86.7408	2	7.24172	0.00096697	0.01057	5.87112	0.01647	0.01248	7.36233	0.00737	173	0.08345	0.00040939	-844.12
	DH	rs2252351	2A	35.8461	2	7.31218	0.00089866	-0.019504	14.6021	0.00018596	-0.015133	3.96306	0.04811	178	0.08269	0.00040939	-844.12
	DH	rs981123	2A	76.9387	2	7.20666	0.00099041	0.01843	10.1195	0.00174	-0.032041	12.3387	0.00056839	178	0.0815	0.00040939	-844.12
	DH	rs1018473	5B	376.373	1	13.7273	0.00028656	NaN	NaN	NaN	NaN	NaN	NaN	175	0.07773	0.00040939	-844.12
	DH	rs980365	3B	757.165	1	12.024	0.00066438	NaN	NaN	NaN	NaN	NaN	NaN	178	0.06799	0.00040939	-844.12
	DM	rs5970682	2A	32.8886	2	11.7349	1.7557e-05	-3.5875	23.4057	3.0626e-06	-3.7085	2.47307	0.11779	168	0.1513	9.48667	919.886
	DM	rs2252351	2A	35.8461	2	10.5717	4.7057e-05	-3.2786	15.167	0.00014122	0.00952	5.253e-05	0.99423	178	0.12176	9.48667	919.886
	DM	rs982956	2A	36.0383	2	10.5143	4.9521e-05	3.26924	15.092	0.00014647	0.25956	0.03508	0.85166	178	0.1211	9.48667	919.886
	DM	rs39664419	6B	121.512	2	9.31112	0.00015134	-3.1699	12.876	0.00044505	6.81771	8.76411	0.00355	164	0.11316	9.48667	919.886
	DM	rs1091004	7A	209.023	2	8.63682	0.00027707	-2.3412	5.04605	0.02609	8.27251	15.4377	0.00012779	164	0.10629	9.48667	919.886
	DM	rs2279474	7A	169.099	2	8.46787	0.00032181	1.39127	4.99748	0.02679	7.31923	12.7032	0.00048387	165	0.10183	9.48667	919.886
	DM	rs1277633	2A	32.6767	2	8.65582	0.00026558	-3.2692	15.1788	0.00014157	-4.9089	10.9368	0.00116	174	0.1017	9.48667	919.886
	DM	rs3934093	3B	783.011	2	7.43807	0.00081816	-0.77203	1.10243	0.29534	4.16335	14.8743	0.00016695	166	0.09962	9.48667	919.886
	DM	rs1104842	7B	9.44788	2	7.4503	0.00080907	2.12481	8.73403	0.0036	3.18398	3.15472	0.07763	166	0.09722	9.48667	919.886
	DM	rs1086815	6B	133.046	2	8.14983	0.00042229	-3.4417	13.8211	0.00027559	3.63529	3.43991	0.06543	172	0.09672	9.48667	919.886
	DM	rs1213183	2A	51.4629	2	7.6631	0.00066625	1.72638	4.07232	0.04528	6.81704	13.0562	0.00040579	166	0.09633	9.48667	919.886
	DM	rs4009130	2B	26.8341	2	7.4152	0.00084216	-2.8752	11.9445	0.00070847	-3.7291	8.80732	0.00348	162	0.09254	9.48667	919.886
	DM	rs984078	2B	505.537	2	7.76636	0.00059323	0.03025	0.00255	0.95977	4.04528	14.3393	0.00021185	177	0.08973	9.48667	919.886
	DM	rs6044639	7B	69.3461	2	8.0253	0.00047298	0.11281	0.02917	0.8646	6.15596	15.8398	0.00010332	172	0.09445	9.48667	919.886
	DM	rs4405228	7A	127.547	2	7.78632	0.00058817	-1.0106	1.07609	0.3011	9.4665	15.2401	0.00013802	172	0.09278	9.48667	919.886
	DM	rs981123	2A	76.9387	2	7.91706	0.00051581	3.66326	15.0846	0.00014699	-4.4322	8.07799	0.00503	178	0.09119	9.48667	919.886
	DM	rs2276337	2A	577.686	2	7.50169	0.00077043	-2.2946	11.8516	0.0007364	-2.5039	4.73831	0.03097	167	0.08974	9.48667	919.886
	DM	rs5000974	1A	555.329	2	7.55304	0.00072399	1.2416	3.73534	0.05496	4.62468	8.19605	0.00474	175	0.08955	9.48667	919.886
	DM	rs4003428	6B	131.646	2	7.3242	0.00090971	-3.2989	13.2719	0.00036557	3.4846	3.41655	0.06643	165	0.089	9.48667	919.886
	DM	rs1081408	5A	557.659	2	7.31728	0.00089445	-2.7337	13.4305	0.00033058	2.00826	1.62888	0.2036	178	0.08428	9.48667	919.886
	DM	rs1018473	5B	376.373	1	11.6069	0.00082226	NaN	NaN	NaN	NaN	NaN	NaN	175	0.06839	9.48667	919.886
	GFD	rs1093097	7B	617.187	2	20.9857	7.1548e-09	-10.408	38.162	4.6547e-09	11.7739	40.2741	1.9331e-09	178	0.22989	2.29073	896.229
	GFD	rs1205251	7A	694.414	2	20.213	1.4072e-08	10.5501	38.4722	4.3097e-09	11.0554	33.5195	3.4712e-08	173	0.22931	2.29073	896.229
	GFD	rs1234945	3A	612.004	2	19.896	2.0124e-08	0.08487	0.02279	0.88021	-21.276	39.5471	3.0733e-09	164	0.22844	2.29073	896.229
	GFD	rs1024404	5B	597.038	2	20.1875	1.4363e-08	10.2851	36.3935	1.0272e-08	11.219	38.3336	4.5652e-09	173	0.2269	2.29073	896.229
	GFD	rs991978	5A	444.857	2	19.6874	2.126e-08	0.24392	0.2365	0.62739	-20.909	38.3399	4.5049e-09	174	0.21772	2.29073	896.229
	GFD	rs1062457	6A	534.997	2	16.745	2.4525e-07	0.71619	1.24709	0.26576	-12.693	28.2292	3.5157e-07	170	0.1901	2.29073	896.229
	GFD	rs987950	3B	574.928	2	12.9442	6.0302e-06	1.51852	6.04381	0.01499	-7.0843	16.6885	6.875e-05	172	0.14772	2.29073	896.229
	GFD	rs4989260	7A	587.962	2	12.7632	7.2733e-06	0.74908	1.32597	0.25126	-10.115	25.3424	1.2949e-06	166	0.14747	2.29073	896.229
	GFD	rs9724999	2A	93.4112	2	11.0278	3.1856e-05	-0.80348	1.49955	0.22248	-8.0282	21.9834	5.7092e-06	174	0.12522	2.29073	896.229
	GFD	rs1140490	3A	624.069	2	10.4785	5.1463e-05	-0.20936	0.1327	0.7161	-8.6588	19.2057	2.0617e-05	176	0.11831	2.29073	896.229
	GFD	rs12777160	4A	5.00288	2	10.5043	5.0809e-05	-0.86802	1.69906	0.19423	-6.648	14.5694	0.00019078	173	0.11689	2.29073	896.229
	GFD	rs1015512	5B	475.807	2	10.3325	5.9583e-05	-0.038127	0.00692	0.9338	-10.489	20.2194	1.3055e-05	171	0.11475	2.29073	896.229
	GFD	rs1130302	6A	51.8855	2	9.82178	9.8796e-05	0.58131	2.19679	0.14042	-5.4989	18.2854	3.3939e-05	156	0.11459	2.29073	896.229
	GFD	rs1021420	2A	752.28	2	9.94497	8.2318e-05	0.30396	0.3695	0.54409	-8.2156	17.5882	4.4061e-05	178	0.10894	2.29073	896.229
	GFD	rs1217883	5B	631.109	2	8.95136	0.0002013	-2.7575	12.4638	0.00053401	5.05168	11.7938	0.00074664	178	0.09806	2.29073	896.229
	GFD	rs1077141	3A	625.441	2	8.33716	0.00035867	-0.31811	0.56509	0.45331	-7.9487	16.5904	7.2611e-05	169	0.09623	2.29073	896.229
	GFD	rs1040910	2A	599.665	2	8.64081	0.00026858	0.97018	2.64254	0.10592	-8.1994	11.289	0.00096615	175	0.09555	2.29073	896.229
	GFD	rs4009328	3A	631.8	2	8.46406	0.00031974	-0.14341	0.13104	0.71783	-4.9899	16.3318	8.2172e-05	169	0.0948	2.29073	896.229
	GFD	rs14394261	2B	584.574	2	10.8208	3.9424e-05	-0.029399	0.00359	0.95229	-8.921	21.182	8.5296e-06	166	0.12374	2.29073	896.229
	GFD	rs3957202	1A	559.662	2	8.58754	0.00027995	-1.0871	3.95518	0.04833	2.58973	5.77802	0.0173	178	0.09407	2.29073	896.229
	GFD	rs2283390	2B	728.577	2	8.89767	0.00021734	0.00653	0.00017311	0.98952	-5.7772	17.4604	4.8266e-05	167	0.10375	2.29073	896.229
	GFD	rs3222352	2B	629.46	2	9.0962	0.00017984	-0.27924	0.34064	0.56027	-10.186	17.3727	4.9748e-05	171	0.10316	2.29073	896.229
	GFD	rs1315604	2B	631.827	2	9.10517	0.00017744	-0.29428	0.46972	0.49408	-10.164	17.3377	5.0306e-05	173	0.10054	2.29073	896.229
	GFD	rs5580582	2B	737.689	2	8.41938	0.00033793	1.80714	14.5462	0.00019704	2.89897	3.93555	0.04904	163	0.0967	2.29073	896.229
	GFD	rs2300488	2B	641.776	2	8.20092	0.00040224	1.71686	8.12834	0.00491	4.36741	12.7409	0.00046875	173	0.09083	2.29073	896.229
	GFD	rs1100646	2B	707.554	2	7.23224	0.00099925	-0.43727	1.47319	0.22673	3.22699	13.0389	0.00041377	160	0.08888	2.29073	896.229
	GFD	rs999196	2B	595.337	2	7.80993	0.00056896	0.15078	0.10437	0.74705	-6.3392	14.834	0.00016607	178	0.08555	2.29073	896.229
	GFD	rs12772354	2B	691.502	2	7.78089	0.00058539	1.77453	10.4039	0.00151	3.5857	9.04748	0.00303	177	0.08549	2.29073	896.229
	GFD	rs3026254	3A	629.51	2	8.17999	0.00040736	-0.19698	0.24789	0.61921	-4.608	15.7601	0.0001064	176	0.09062	2.29073	896.229
	GFD	rs3958113	1B	388.085	2	7.9441	0.00051591	-1.5023	5.03868	0.02618	4.05013	8.32771	0.00445	166	0.09035	2.29073	896.229
	GFD	rs1045033	1B	623.755	2	7.28516	0.0009502	2.17758	6.59985	0.01115	8.24582	10.92	0.00118	161	0.08781	2.29073	896.229
	GFD	rs1002968	5A	544.772	2	7.85102	0.00054795	-1.5701	7.21638	0.00794	3.19143	9.25816	0.00272	178	0.086	2.29073	896.229
	GFD	rs1093781	1B	388.09	2	7.83325	0.00055694	-1.6591	6.39088	0.01238	3.69384	7.31675	0.00753	178	0.08581	2.29073	896.229
	GFD	rs2289267	5B	632.602	2	7.7942	0.00057722	2.90856	13.8965	0.00026277	3.85059	5.81867	0.01692	178	0.08538	2.29073	896.229
	GFD	rs978268	5B	632.835	2	7.71211	0.00062231	3.05251	15.3896	0.00012676	2.53241	4.0015	0.04705	178	0.08448	2.29073	896.229
	GFD	rs5581987	1B	527.381	2	7.43391	0.00080906	-1.3732	9.27788	0.0027	1.82053	2.85255	0.09311	174	0.08231	2.29073	896.229
	GFD	rs6041859	6B	477.629	2	7.33946	0.00087637	1.141	3.68651	0.05653	5.78036	9.40292	0.00252	178	0.0804	2.29073	896.229
	GFD	rs1077769	7B	546.713	2	7.29785	0.00091364	2.24355	9.77021	0.00209	5.36687	9.55732	0.00233	176	0.08018	2.29073	896.229
	GFD	rs1125497	3A	629.316	2	7.29784	0.00091211	0.64405	1.25059	0.26503	-8.2957	12.6271	0.00049303	177	0.08005	2.29073	896.229
	GFD	rs1269980	5B	526.691	2	7.28374	0.0009225	-0.07114	0.02625	0.87148	-3.644	13.6269	0.00030006	178	0.07979	2.29073	896.229
	GFD	rs1340844	3A	626.245	2	7.25914	0.0009452	0.66077	1.33001	0.25043	-8.3074	12.6822	0.00047971	177	0.07973	2.29073	896.229
	GFD	rs994004	1B	464.82	2	7.23019	0.00096916	-1.1894	3.46798	0.06429	5.70055	9.08235	0.00298	178	0.0792	2.29073	896.229
	GFD	rs1104236	1B	473.324	2	7.23019	0.00096916	-1.1894	3.46798	0.06429	5.70055	9.08235	0.00298	178	0.0792	2.29073	896.229
	GFD	rs2344677	1B	476.891	2	7.23019	0.00096916	-1.1894	3.46798	0.06429	5.70055	9.08235	0.00298	178	0.0792	2.29073	896.229
	GFD	rs1092694	1B	486.538	2	7.23019	0.00096916	1.18942	3.46798	0.06429	5.70055	9.08235	0.00298	178	0.0792	2.29073	896.229
	GFD	rs1093901	1A	358.963	1	14.0236	0.00024644	NaN	NaN	NaN	NaN	NaN	NaN	178	0.07681	2.29073	896.229
	GFD	rs2252203	1A	342.503	1	11.5356	0.00085333	NaN	NaN	NaN	NaN	NaN	NaN	174	0.06335	2.29073	896.229
	GY	rs1124360	1B	565.823	2	10.8356	3.9716e-05	-0.005644	0.04174	0.83838	-0.54746	21.5797	7.265e-06	161	0.13674	0.00468	-259.9
	GY	rs2304706	3A	473.716	2	10.3529	6.1164e-05	0.0201	0.73024	0.39416	-0.48389	19.9478	1.5504e-05	159	0.13101	0.00468	-259.9
	GY	rs2282538	1B	590.437	2	10.8691	3.6262e-05	-0.025609	2.1071	0.14847	-0.2368	20.4977	1.1228e-05	177	0.1252	0.00468	-259.9
	GY	rs5356783	2A	749.687	2	9.63343	0.00011175	0.07259	12.7553	0.0004684	0.2017	12.2167	0.00061199	169	0.11291	0.00468	-259.9
	GY	rs1081529	6A	0.932658	2	9.02838	0.00019015	0.13375	17.5355	4.579e-05	0.13679	12.9534	0.00042191	173	0.10429	0.00468	-259.9
	GY	rs1081171	2A	746.622	2	8.62007	0.00027368	-0.11084	15.1163	0.00014563	0.03243	0.33501	0.5635	175	0.10418	0.00468	-259.9
	GY	rs2331235	5A	647.857	2	8.86778	0.00022035	-0.071504	6.34249	0.01275	-0.27837	16.5445	7.3655e-05	172	0.10279	0.00468	-259.9
	GY	rs4993845	2A	749.627	2	8.4852	0.00031	-0.072062	15.3948	0.00012751	-0.016153	0.10194	0.74992	174	0.0993	0.00468	-259.9
	GY	rs1046611	7A	611.129	2	8.12885	0.00043626	-0.065264	13.9698	0.0002592	0.0912	5.08712	0.02548	166	0.09657	0.00468	-259.9
	GY	rs1145598	2A	695.975	2	8.19654	0.00040297	-0.20983	16.0568	9.2634e-05	0.19395	9.92377	0.00194	174	0.09465	0.00468	-259.9
	GY	rs5368115	5A	561.974	2	7.9961	0.00048372	-0.16592	8.55677	0.00392	-0.020453	0.12016	0.7293	174	0.0941	0.00468	-259.9
	GY	rs1163336	5A	650.455	2	7.94569	0.00050546	-0.086196	15.7905	0.00010508	-0.063537	0.58762	0.44442	175	0.09242	0.00468	-259.9
	GY	rs982129	2B	54.8804	2	7.35631	0.00087035	0.02417	1.27027	0.26135	-0.1622	12.5794	0.00050789	173	0.08666	0.00468	-259.9
	GY	rs3222352	2B	629.46	2	9.9396	8.4779e-05	-0.0036368	0.04232	0.83727	-0.47828	19.7573	1.6246e-05	170	0.11962	0.00468	-259.9
	GY	rs1315604	2B	631.827	2	9.90591	8.6811e-05	-0.0032824	0.04253	0.83687	-0.47781	19.7272	1.6361e-05	172	0.11732	0.00468	-259.9
	GY	rs2289488	2B	684.914	2	7.67901	0.00064877	-0.089335	10.3659	0.00155	0.18775	10.0183	0.00185	172	0.09366	0.00468	-259.9
	GY	rs981317	2B	685.294	2	7.23006	0.00097246	0.08727	9.64412	0.00223	0.16149	9.51943	0.00238	176	0.0836	0.00468	-259.9
	GY	rs4411213	2A	426.207	2	7.69886	0.00063108	0.00536	0.03446	0.85296	-0.14482	12.7017	0.00047508	177	0.08869	0.00468	-259.9
	GY	rs6050235	2B	705.089	2	10.2909	6.1414e-05	0.12883	15.3844	0.00012843	0.00025942	2.6874e-05	0.99587	173	0.12076	0.00468	-259.9
	GY	rs5412116	2B	705.195	2	15.7944	5.2193e-07	-0.13602	31.1309	9.5561e-08	0.13102	5.15829	0.02441	175	0.18349	0.00468	-259.9
	GY	rs12763993	2B	707.616	2	7.71371	0.00062608	-0.088291	10.3871	0.00153	0.1641	9.88932	0.00197	174	0.09128	0.00468	-259.9
	GY	rs3533636	2B	720.596	2	8.25467	0.00038305	-0.14613	16.4526	7.6779e-05	0.13026	8.11476	0.00495	173	0.09662	0.00468	-259.9
	GY	rs1019030	3A	256.624	2	7.22347	0.00098166	-0.045419	3.00969	0.08462	-0.19269	12.1537	0.00062692	174	0.08449	0.00468	-259.9
	GY	rs2329479	2A	747.001	1	11.4067	0.00092948	NaN	NaN	NaN	NaN	NaN	NaN	159	0.07237	0.00468	-259.9
	GY	rs3946260	6B	525.35	1	11.9488	0.00069079	NaN	NaN	NaN	NaN	NaN	NaN	177	0.06882	0.00468	-259.9
	HI	rs997120	7A	714.317	2	12.9782	5.9479e-06	2.60025	1.23364	0.26836	53.7153	23.9347	2.3986e-06	169	0.15733	19.7328	1303.38
	HI	rs979953	7A	49.3295	2	12.0285	1.341e-05	26.9502	24.048	2.2564e-06	-25.798	19.6651	1.6901e-05	171	0.14096	19.7328	1303.38
	HI	rs2260348	5A	441.668	2	11.9412	1.4949e-05	0.68599	0.09691	0.75598	53.0469	22.9973	3.7581e-06	164	0.13858	19.7328	1303.38
	HI	rs2251024	2A	622.407	2	11.5718	2.0608e-05	2.20794	0.83707	0.36165	24.1001	17.8757	4.003e-05	164	0.134	19.7328	1303.38
	HI	rs3030640	7B	564.27	2	10.7982	4.0868e-05	-14.587	21.1088	8.9722e-06	-15.215	11.3032	0.00097605	162	0.13181	19.7328	1303.38
	HI	rs1052542	5B	77.9974	2	9.50264	0.00012243	0.06595	0.00095473	0.97539	21.3236	16.6296	6.9684e-05	178	0.10786	19.7328	1303.38
	HI	rs4993355	5A	84.5126	2	9.09451	0.00017868	6.47331	13.3245	0.00035064	-14.126	8.03118	0.00517	174	0.10403	19.7328	1303.38
	HI	rs2298076	2A	597.035	2	8.20086	0.00040586	2.30811	0.86252	0.35442	23.2376	16.1456	8.9841e-05	169	0.09785	19.7328	1303.38
	HI	rs1143742	4A	658.455	2	8.00814	0.00049012	0.42012	0.06906	0.79306	30.4966	15.9183	0.00010172	163	0.09753	19.7328	1303.38
	HI	rs3024257	5B	506.378	2	8.32609	0.00035979	2.8763	3.04155	0.08303	-6.2513	10.5142	0.00144	172	0.09614	19.7328	1303.38
	HI	rs100105587	3B	779.657	2	7.83796	0.00056456	8.70356	11.8353	0.00074027	-17.042	8.66245	0.00373	169	0.0911	19.7328	1303.38
	HI	rs4993440	3B	780.91	2	7.89559	0.00052913	6.48894	12.8343	0.00044615	-12.295	6.20584	0.01371	175	0.09069	19.7328	1303.38
	HI	rs1094660	5A	80.5963	2	7.66628	0.0006551	-5.6592	11.8383	0.00073505	-10.076	8.23328	0.00465	173	0.08849	19.7328	1303.38
	HI	rs1179041	5A	58.6589	2	7.68825	0.00063608	5.51356	12.1794	0.0006155	-9.9524	6.84041	0.00971	178	0.08726	19.7328	1303.38
	HI	rs7341214	5A	375.667	2	7.68729	0.00063664	7.28229	13.2113	0.00036842	-11.761	6.41988	0.01219	178	0.08725	19.7328	1303.38
	HI	rs4991396	2B	560.188	2	12.517	8.8569e-06	0.3926	0.03869	0.84432	37.7788	24.3083	2.0264e-06	169	0.14565	19.7328	1303.38
	HI	rs979357	2B	67.091	2	11.821	1.6286e-05	16.4129	19.8483	1.5684e-05	-18.904	21.2286	8.2799e-06	168	0.13879	19.7328	1303.38
	HI	rs1139873	2B	367.098	2	10.2962	6.3083e-05	0.53835	0.04251	0.83691	26.013	18.3194	3.2491e-05	164	0.12535	19.7328	1303.38
	HI	rs2256701	2B	612.759	2	8.58687	0.00028012	1.09119	0.38041	0.53821	24.7622	15.7682	0.00010552	178	0.09746	19.7328	1303.38
	HI	rs1018785	4A	611.882	1	12.5557	0.00050939	NaN	NaN	NaN	NaN	NaN	NaN	178	0.07126	19.7328	1303.38
	PHT	rs2371505	4B	29.2973	2	22.8965	1.6089e-09	-7.6462	32.9811	4.2643e-08	8.97268	7.72202	0.00608	176	0.2659	82.9489	1304.6
	PHT	rs1216462	4B	24.3841	2	20.5329	1.1014e-08	7.67746	33.3322	3.7927e-08	5.57267	4.49172	0.03556	172	0.24751	82.9489	1304.6
	PHT	rs1064354	4B	26.6142	2	20.3082	1.3337e-08	-7.4999	26.7571	6.6976e-07	8.2844	6.8345	0.00978	171	0.24079	82.9489	1304.6
	PHT	rs1863400	4B	38.8412	2	18.7617	4.3805e-08	8.26859	31.3945	8.3984e-08	4.626	2.77048	0.09787	177	0.21681	82.9489	1304.6
	PHT	rs2278767	4B	30.5763	2	16.4014	3.2362e-07	-7.2672	29.8223	1.7382e-07	3.29839	0.79323	0.37444	171	0.19369	82.9489	1304.6
	PHT	rs984917	4B	21.2877	2	14.8967	1.1002e-06	-5.8875	22.0395	5.4973e-06	5.67257	5.59686	0.01913	177	0.1729	82.9489	1304.6
	PHT	rs1088389	4B	39.32	2	14.6408	1.3597e-06	-7.5075	23.1166	3.3387e-06	3.53431	2.01799	0.15728	178	0.16918	82.9489	1304.6
	PHT	rs1212987	4B	21.5753	2	14.5498	1.4695e-06	6.51619	25.6866	1.0402e-06	3.26108	1.72827	0.1904	178	0.16813	82.9489	1304.6
	PHT	rs991096	4B	38.8412	2	13.8851	2.6406e-06	7.11715	20.1562	1.3257e-05	2.80895	1.2504	0.26508	175	0.16112	82.9489	1304.6
	PHT	rs1300855	4B	39.9498	2	13.612	3.2855e-06	7.30773	22.0254	5.5116e-06	1.72857	0.60223	0.43881	178	0.15729	82.9489	1304.6
	PHT	rs55408728	4B	28.7962	2	13.4366	3.9242e-06	7.45925	13.6744	0.00029565	19.7938	11.6932	0.00079046	173	0.15689	82.9489	1304.6
	PHT	rs1214796	7B	609.747	2	12.8405	6.8049e-06	-3.8935	4.7309	0.03111	28.1151	20.5441	1.1445e-05	166	0.15339	82.9489	1304.6
	PHT	rs12776290	4A	567.029	2	13.0707	5.2453e-06	2.37435	1.14004	0.28716	9.37051	9.99854	0.00186	178	0.15104	82.9489	1304.6
	PHT	rs1091494	4B	39.055	2	12.418	9.6026e-06	6.39982	18.2841	3.241e-05	5.52058	3.33196	0.06979	170	0.15059	82.9489	1304.6
	PHT	rs2283875	4B	37.7077	2	12.8464	6.3721e-06	6.36174	18.5736	2.7605e-05	3.69866	2.26507	0.13418	178	0.14845	82.9489	1304.6
	PHT	rs4010028	4B	36.9994	2	12.3802	9.6058e-06	-6.3707	20.7308	1.0074e-05	4.04514	2.14101	0.14527	177	0.14355	82.9489	1304.6
	PHT	rs1220382	4A	575.45	2	12.0291	1.3168e-05	3.93322	0.59088	0.44317	14.7084	6.43251	0.01212	175	0.14021	82.9489	1304.6
	PHT	rs1087149	4A	569.605	1	24.1876	2.0488e-06	NaN	NaN	NaN	NaN	NaN	NaN	177	0.13992	82.9489	1304.6
	PHT	rs2252536	4B	32.4125	2	11.0737	3.1702e-05	-6.5349	19.9123	1.5394e-05	1.34849	0.20969	0.64764	165	0.13639	82.9489	1304.6
	PHT	rs1003062	4B	38.1545	2	11.2704	2.5926e-05	-6.8122	20.6416	1.0692e-05	1.96586	0.53105	0.4672	172	0.13302	82.9489	1304.6
	PHT	rs2257383	7B	611.277	2	11.2012	2.7663e-05	3.27597	2.01878	0.15727	24.6111	19.2608	2.0417e-05	171	0.13221	82.9489	1304.6
	PHT	rs1102155	4B	41.3277	2	10.8616	3.7167e-05	-5.9063	17.8791	3.9012e-05	4.13027	1.6228	0.2045	172	0.13139	82.9489	1304.6
	PHT	rs4910062	4B	39.9502	2	9.84218	9.161e-05	-6.8011	17.6581	4.32e-05	1.79361	0.4595	0.49881	173	0.12461	82.9489	1304.6
	PHT	rs2252536	4A	572.496	1	20.7369	9.9751e-06	NaN	NaN	NaN	NaN	NaN	NaN	178	0.11981	82.9489	1304.6
	PHT	rs2268367	7B	609.828	2	9.0007	0.00020038	3.66554	2.69575	0.10264	19.7751	12.3608	0.00057518	163	0.11797	82.9489	1304.6
	PHT	rs3958247	4B	35.8404	2	9.79043	9.5373e-05	-6.2227	19.5445	1.7643e-05	-0.43605	0.02092	0.88517	175	0.11721	82.9489	1304.6
	PHT	rs2242043	4B	57.5292	2	10.1304	6.9739e-05	3.92838	2.60575	0.10833	18.1896	13.7162	0.00028715	178	0.11706	82.9489	1304.6
	PHT	rs1092216	4B	12.2503	2	9.84811	8.9778e-05	4.30864	10.601	0.00136	8.81502	7.37776	0.00729	178	0.1138	82.9489	1304.6
	PHT	rs1210626	2A	598.663	2	9.39699	0.00013766	-4.0392	2.58081	0.11011	27.3102	14.5183	0.00019677	170	0.11378	82.9489	1304.6
	PHT	rs1204523	6B	628.083	2	9.62862	0.00010962	7.32363	16.8225	6.3679e-05	-2.1045	1.05549	0.30571	177	0.11125	82.9489	1304.6
	PHT	rs1014382	4B	47.5003	2	8.89338	0.00022125	-7.2033	12.7317	0.0004796	-15.62	7.13587	0.00837	162	0.11096	82.9489	1304.6
	PHT	rs998647	4B	50.2761	2	9.48194	0.00012473	-6.3695	15.4473	0.00012326	2.59775	0.92167	0.3384	178	0.10957	82.9489	1304.6
	PHT	rs1095899	2A	39.7969	2	9.39349	0.00013654	-1.6396	0.3855	0.53552	22.3794	18.2549	3.2468e-05	174	0.10933	82.9489	1304.6
	PHT	rs985411	6B	618.762	2	8.73856	0.00025567	1.5	0.35458	0.55242	23.4758	17.4267	5.01e-05	160	0.10931	82.9489	1304.6
	PHT	rs1258394	2A	46.1176	2	8.62313	0.00027903	4.59595	2.41621	0.12209	22.9801	17.2038	5.467e-05	166	0.10827	82.9489	1304.6
	PHT	rs980754	4B	42.8734	2	8.74264	0.0002519	-7.5446	17.4824	4.8196e-05	-2.8619	0.30767	0.57991	164	0.10718	82.9489	1304.6
	PHT	rs1017437	7B	585.127	2	8.59642	0.00028887	0.82041	0.15895	0.69067	19.3248	17.1511	5.6716e-05	162	0.1062	82.9489	1304.6
	PHT	rs2300741	2A	600.843	2	8.7698	0.00024516	3.41216	1.61835	0.2052	27.607	14.7337	0.00017912	165	0.10595	82.9489	1304.6
	PHT	rs4404282	6B	621.5	2	8.68885	0.00026584	-3.4622	2.6656	0.10458	15.8786	17.3027	5.2791e-05	162	0.10558	82.9489	1304.6
	PHT	rs1095859	4B	42.6907	2	8.99419	0.00019365	-6.6022	17.9355	3.7352e-05	-2.0625	0.59728	0.44069	178	0.10393	82.9489	1304.6
	PHT	rs1064591	6B	629.332	2	8.7533	0.00024497	0.1758	0.00522	0.9425	23.4562	17.5038	4.6744e-05	171	0.10269	82.9489	1304.6
	PHT	rs3064670	7B	614.403	2	8.15611	0.00042866	-4.8516	3.79708	0.05315	26.3307	12.545	0.00052505	163	0.10269	82.9489	1304.6
	PHT	rs1260541	1A	6.3852	2	8.71267	0.00025287	0.26264	0.0122	0.91218	23.2695	17.0297	5.8261e-05	173	0.10261	82.9489	1304.6
	PHT	rs1065785	7B	551.134	2	8.71902	0.0002533	0.88079	0.13906	0.70971	20.9558	17.3631	5.0115e-05	170	0.10237	82.9489	1304.6
	PHT	rs1100780	6B	622.384	2	8.77418	0.00023745	-1.4092	0.31421	0.57585	23.5819	17.5207	4.5742e-05	176	0.10193	82.9489	1304.6
	PHT	rs1051075	6B	625.079	2	8.61199	0.00027833	-1.3328	0.2619	0.60951	21.243	17.2008	5.3986e-05	171	0.10123	82.9489	1304.6
	PHT	rs7337269	6B	622.685	2	8.72813	0.00024757	-0.36957	0.02347	0.87843	23.3979	17.4563	4.7167e-05	176	0.10111	82.9489	1304.6
	PHT	rs2276241	6B	622.927	2	8.72813	0.00024757	-0.36957	0.02347	0.87843	23.3979	17.4563	4.7167e-05	176	0.10111	82.9489	1304.6
	PHT	rs1092528	4B	19.2648	2	7.75833	0.00062044	-6.4451	14.8064	0.00017535	0.27046	0.00484	0.9446	159	0.10102	82.9489	1304.6
	PHT	rs3385425	7B	708.68	2	8.68479	0.00025809	6.03664	10.3272	0.00157	8.16975	4.0714	0.04522	175	0.10091	82.9489	1304.6
	PHT	rs1058549	7B	614.421	2	8.40147	0.00034085	-4.5938	3.85109	0.05147	26.5907	12.8676	0.00044535	166	0.10087	82.9489	1304.6
	PHT	rs993648	5A	401.828	2	8.46381	0.0003168	-1.5064	0.49257	0.48377	29.3344	16.8621	6.3113e-05	173	0.10035	82.9489	1304.6
	PHT	rs7940659	6B	617.85	2	8.14945	0.00043021	-2.2543	1.50757	0.22136	19.4492	15.932	0.00010079	164	0.10023	82.9489	1304.6
	PHT	rs1090186	7B	663.179	2	7.7626	0.00061384	3.27166	2.88407	0.09148	17.704	12.6872	0.00049025	162	0.09993	82.9489	1304.6
	PHT	rs1145018	6B	151.494	2	7.58783	0.00071805	-2.8928	2.5911	0.1095	-11.675	11.0328	0.00112	163	0.09969	82.9489	1304.6
	PHT	rs1115336	3B	778.318	2	8.62067	0.00027227	3.00409	1.1411	0.28694	29.1814	16.7053	6.7358e-05	177	0.09962	82.9489	1304.6
	PHT	rs1088735	5A	388.149	2	8.60706	0.00027629	-2.7968	1.33111	0.25025	29.0026	16.5936	7.1237e-05	176	0.09951	82.9489	1304.6
	PHT	rs1329221	2A	42.509	2	8.27448	0.00037706	0.03049	0.00014524	0.9904	28.9043	16.3629	8.0352e-05	172	0.09892	82.9489	1304.6
	PHT	rs2261971	6B	121.497	2	7.60428	0.00070588	1.23272	0.33435	0.56395	21.3086	13.9757	0.00025949	164	0.09803	82.9489	1304.6
	PHT	rs1050081	2A	41.6708	2	8.30712	0.00036283	1.62791	0.38035	0.53825	23.5885	16.3784	7.8988e-05	176	0.09782	82.9489	1304.6
	PHT	rs5579533	7B	661.373	2	7.46262	0.00080652	-2.832	2.26608	0.13428	17.7452	12.848	0.00045287	162	0.09771	82.9489	1304.6
	PHT	rs1101888	4B	17.4882	2	8.37851	0.00034153	-4.6024	13.8981	0.00026442	3.75063	1.51065	0.22078	174	0.09718	82.9489	1304.6
	PHT	rs4910989	6B	608.835	2	8.16973	0.00041845	-0.49999	0.08001	0.77765	17.0055	16.1622	8.935e-05	168	0.09688	82.9489	1304.6
	PHT	rs1263824	4B	12.5767	2	8.33825	0.00035194	-5.9171	13.4191	0.000333	2.35331	0.55641	0.45674	177	0.09636	82.9489	1304.6
	PHT	rs3954996	6A	605.003	2	7.86342	0.0005482	-0.17668	0.0079	0.92928	28.2953	15.6671	0.00011228	172	0.09603	82.9489	1304.6
	PHT	rs7171130	4B	42.2818	2	7.5177	0.00076385	-5.671	14.8692	0.00016812	-1.3986	0.16414	0.68592	164	0.09591	82.9489	1304.6
	PHT	rs1685028	6A	577.322	2	7.95895	0.00050899	-0.4527	0.05446	0.81578	27.964	14.9775	0.00015882	166	0.0957	82.9489	1304.6
	PHT	rs1265612	4B	30.6555	2	8.27074	0.00037425	-6.1504	12.3281	0.00057222	4.67284	1.98171	0.16105	177	0.09562	82.9489	1304.6
	PHT	rs1004850	4B	31.2929	2	8.1472	0.0004206	5.91516	12.5209	0.00052132	6.07279	1.95964	0.16341	175	0.0953	82.9489	1304.6
	PHT	rs1238487	4B	72.9008	2	7.93827	0.0005089	-5.7082	11.8346	0.00073442	3.71556	1.64299	0.20169	175	0.09485	82.9489	1304.6
	PHT	rs1220886	4A	637.465	2	7.88141	0.00054264	-1.2621	0.61221	0.43511	15.1258	14.1164	0.00023986	169	0.09393	82.9489	1304.6
	PHT	rs12777429	6B	625.627	2	7.84923	0.00056238	1.88618	0.5987	0.44023	17.6821	15.6389	0.00011544	166	0.09378	82.9489	1304.6
	PHT	rs1118334	6A	574.63	2	7.69199	0.00064894	-0.8468	0.21453	0.64387	27.1494	13.9225	0.00026525	166	0.09338	82.9489	1304.6
	PHT	rs1059804	6B	608.17	2	7.60987	0.00069112	1.35235	0.38705	0.53472	17.6132	14.9082	0.00016212	172	0.09295	82.9489	1304.6
	PHT	rs1097943	7B	614.397	2	7.29707	0.00092227	4.16225	2.81079	0.09555	27.4968	12.4207	0.00055125	171	0.09236	82.9489	1304.6
	PHT	rs3940103	6B	120.453	2	7.9651	0.00049364	-0.16349	0.00351	0.95281	28.2437	15.6944	0.00010936	178	0.09204	82.9489	1304.6
	PHT	rs3021523	7B	668.868	2	7.92792	0.00051072	2.31451	1.5469	0.21531	12.5631	11.7269	0.00077214	178	0.09161	82.9489	1304.6
	PHT	rs3034480	4B	48.0381	2	7.81332	0.00057384	6.42947	5.50898	0.02011	15.7825	6.24549	0.01344	172	0.09111	82.9489	1304.6
	PHT	rs987979	4B	31.5738	2	7.69308	0.00063561	6.7625	11.4249	0.00090108	8.40349	3.15526	0.07749	176	0.09013	82.9489	1304.6
	PHT	rs4536076	4B	38.159	2	7.79278	0.00057797	-5.6318	11.9177	0.00070166	4.06592	1.48355	0.22491	178	0.09005	82.9489	1304.6
	PHT	rs3943815	4B	81.4665	2	7.77114	0.00059176	7.20229	15.3128	0.00013211	-3.86	1.43633	0.23242	176	0.08997	82.9489	1304.6
	PHT	rs3020680	4B	102.899	2	7.6166	0.0006793	6.98023	15.1743	0.00014072	-1.1983	0.20469	0.65154	178	0.08801	82.9489	1304.6
	PHT	rs1002274	4B	30.6555	2	7.38199	0.00084707	-5.6518	9.96618	0.00189	5.77926	2.55122	0.1121	175	0.08764	82.9489	1304.6
	PHT	rs5324879	7B	670.925	2	7.51526	0.00074952	-2.1542	1.58846	0.20931	-12.641	14.8148	0.00016861	175	0.08756	82.9489	1304.6
	PHT	rs1058067	7B	581.542	2	7.48038	0.00076982	-1.3912	0.36836	0.54471	16.8421	14.5708	0.00018883	178	0.08644	82.9489	1304.6
	PHT	rs12779268	2A	42.4891	2	7.3443	0.00087846	-0.30764	0.01367	0.90706	23.6062	14.3251	0.00021453	174	0.08532	82.9489	1304.6
	PHT	rs1094174	3B	772.662	2	7.28157	0.00092435	-4.7569	4.18182	0.0424	22.1105	12.6494	0.00048688	178	0.08414	82.9489	1304.6
	PHT	rs6045349	2B	48.6737	2	9.92268	8.4733e-05	1.69642	0.8063	0.37051	13.2291	15.282	0.00013438	175	0.11515	82.9489	1304.6
	PHT	rs3024851	2B	46.8563	2	8.94452	0.00020355	1.99812	0.76933	0.38168	13.4144	12.912	0.00042862	176	0.10347	82.9489	1304.6
	PHT	rs2278320	2B	736.278	2	7.26482	0.00094183	-5.8346	5.10814	0.0251	-12.595	6.53667	0.01145	176	0.08424	82.9489	1304.6
	PHT	rs1673680	4B	63.3969	1	12.0464	0.00065695	NaN	NaN	NaN	NaN	NaN	NaN	178	0.0696	82.9489	1304.6
	PHT	rs1091769	4A	584.894	1	11.7274	0.00077098	NaN	NaN	NaN	NaN	NaN	NaN	178	0.06776	82.9489	1304.6
	SN	rs4989776	4B	638.635	2	8.48696	0.00031712	0.11555	16.6766	7.0633e-05	0.10552	8.89605	0.00332	164	0.10715	0.00244	-350.86
	SN	rs7331622	7A	510.368	2	8.76925	0.00024333	0.0606	12.7049	0.00048103	0.08009	4.56248	0.0342	168	0.10494	0.00244	-350.86
	SN	rs1076768	7A	474.911	2	7.96473	0.00050979	0.04716	6.92951	0.00934	0.14388	10.3486	0.00158	163	0.10152	0.00244	-350.86
	SN	rs2276134	7A	506.048	2	8.73851	0.0002441	-0.061263	12.5597	0.00050909	0.07737	6.91281	0.00934	178	0.10056	0.00244	-350.86
	SN	rs3935193	3A	479.864	2	8.54633	0.00029063	0.05894	16.7375	6.6166e-05	0.04067	1.98332	0.16087	178	0.09835	0.00244	-350.86
	SN	rs1027448	7A	480.217	2	8.13924	0.00043018	-0.050459	8.59748	0.00386	0.10876	10.3069	0.0016	168	0.09755	0.00244	-350.86
	SN	rs2298324	3A	471.632	2	8.12856	0.0004287	-0.058407	15.8945	0.00010016	0.04238	2.13924	0.14546	174	0.09476	0.00244	-350.86
	SN	rs1242104	1B	505.681	2	7.48072	0.00079499	-0.055476	14.7814	0.00017664	0.03878	1.3212	0.25217	161	0.09406	0.00244	-350.86
	SN	rs3064562	7A	83.3958	2	7.88705	0.00053328	-0.0075985	0.35737	0.55078	0.10992	15.6873	0.00011045	175	0.0926	0.00244	-350.86
	SN	rs1394030	7A	506.065	2	7.62952	0.0006828	0.05792	11.8926	0.00071938	0.06364	4.07343	0.04522	169	0.09139	0.00244	-350.86
	SN	rs1019955	3A	477.079	2	7.71276	0.00062309	-0.060946	15.3972	0.00012655	0.03105	1.69577	0.19461	177	0.08884	0.00244	-350.86
	SN	rs3953389	7B	634.864	2	7.67045	0.00064773	-0.11489	13.8048	0.00027536	0.1298	14.8675	0.0001637	177	0.0883	0.00244	-350.86
	SN	rs2335012	7A	589.455	2	7.54274	0.00072955	-0.044119	4.51321	0.0351	0.17294	11.994	0.00067714	176	0.0875	0.00244	-350.86
	SN	rs996096	7A	500.246	2	7.55479	0.00071896	-0.045543	10.1507	0.00172	0.09626	6.93516	0.00923	178	0.08694	0.00244	-350.86
	SN	rs2283095	7B	716.842	2	7.33448	0.00088187	0.02309	4.0109	0.04681	0.09063	11.6389	0.00080808	177	0.08692	0.00244	-350.86
	SN	rs1029059	3B	531.339	2	7.48158	0.00076898	0.04916	13.488	0.00032133	0.05428	2.78936	0.09673	178	0.0861	0.00244	-350.86
	SN	rs2255021	7A	508.406	2	7.41049	0.00082092	0.06423	13.0858	0.00039202	0.05197	2.74698	0.09928	178	0.08528	0.00244	-350.86
	SN	rs1082094	6A	420.89	2	7.30972	0.0009022	0.00798	0.40632	0.52471	0.09188	14.6118	0.00018543	177	0.0848	0.00244	-350.86
	SN	rs5582316	7A	493.352	2	7.2984	0.00091789	-0.060565	10.9458	0.00115	0.07632	5.31542	0.02238	173	0.08452	0.00244	-350.86
	SN	rs4910825	7A	444.654	2	7.2149	0.00098451	0.04708	7.40434	0.00719	0.09998	10.1048	0.00176	177	0.08311	0.00244	-350.86
	TKW	rs5580545	6B	146.771	2	15.6071	6.0271e-07	-15.058	28.0662	3.6152e-07	10.9856	12.2779	0.00058675	177	0.17931	7.9953	1084.54
	TKW	rs1099328	1A	450.21	2	12.8653	6.2987e-06	-14.168	24.9251	1.4737e-06	14.7166	23.1309	3.3312e-06	177	0.14819	7.9953	1084.54
	TKW	rs2293174	4A	550.867	2	11.905	1.5002e-05	-2.1436	4.88158	0.02855	-15.419	13.8489	0.00027287	170	0.14675	7.9953	1084.54
	TKW	rs3934012	7B	685.355	2	8.8706	0.00022849	-6.1966	13.6447	0.00030881	8.3427	14.2413	0.00023102	158	0.11437	7.9953	1084.54
	TKW	rs1153320	7A	100.349	2	9.35	0.00014159	-0.78529	0.65469	0.41959	-10.309	16.1792	8.7134e-05	175	0.10927	7.9953	1084.54
	TKW	rs1090835	5A	370.119	2	9.38568	0.00013602	-3.4556	10.5599	0.00139	-10.575	7.28538	0.00765	178	0.10753	7.9953	1084.54
	TKW	rs3945282	4A	169.708	2	7.95627	0.00050581	5.53399	14.4166	0.00020677	5.79976	8.2848	0.00454	170	0.09589	7.9953	1084.54
	TKW	rs3947559	6B	145.483	2	7.83065	0.00056149	-4.2533	15.1816	0.00014109	0.86255	0.16157	0.68823	175	0.0925	7.9953	1084.54
	TKW	rs7332924	5A	3.24315	2	7.34798	0.00089014	1.25034	1.04486	0.30827	-14.036	11.6104	0.00083321	165	0.09189	7.9953	1084.54
	TKW	rs1694762	6B	557.606	2	7.6821	0.00063967	4.65889	14.6551	0.00018121	5.71089	3.63276	0.05834	178	0.08801	7.9953	1084.54
	TKW	rs1106830	6B	559.851	2	7.63212	0.0006709	-4.7244	15.1177	0.00014494	4.62753	4.08582	0.04482	177	0.08769	7.9953	1084.54
	TKW	rs999758	2A	763.665	2	7.42191	0.00081803	-4.0478	7.60877	0.00646	-11.326	3.60997	0.05917	174	0.08703	7.9953	1084.54
	TKW	rs4004391	5A	4.05389	2	7.56005	0.00071676	1.26124	1.06976	0.30248	-14.218	11.9507	0.00069106	177	0.08661	7.9953	1084.54
	BIO, biomass; CHLD, chlorophyll degradation; CHLH, chlorophyll at heading; CHLM, chlorophyll at maturity; CTH, canopy temperature at heading; DH, days to heading; DM, days to maturity; GFD, grain filling duration; GY, grain yield; HI, harvest index; PHT, plant height; SN, seed number/spike; TKW, thousand kernel weight.
