# Supplementary material for: Exploiting Wild Emmer Wheat Diversity to Improve Wheat A and B Genomes in Breeding for Heat Stress Adaptation
Source: Front Plant Sci. 2022 Jul 22;13:895742. doi: 10.3389/fpls.2022.895742 (PMC9355596; doi:10.3389/fpls.2022.895742)
Supplement: Supplementary file 1 [file Data_Sheet_1.zip › Supplementary Material/Table S8.xlsx]

## Sheet: Sheet1
	Supplementary Table 8. Summary of significant (P<0.001) marker–trait associations (MTAs) detected in MDLs evaluated in Wad Medani first sowing date (MED/SD1) during the 2019–20 growing season.
	Trait	Marker	Chromosome	Position (Mbp)	df	F	P-value	add_effect	add_F	add_p	dom_effect	dom_F	dom_p	errordf	MarkerR2	Genetic	Residual
	BIO	rs2277132	5A	439.287	2	13.7904	2.947e-06	0.02193	1.14568	0.28605	-0.31953	27.525	4.7954e-07	170	0.16333	0.00166	-211.87
	BIO	rs1218943	6A	598.584	2	13.0408	5.4361e-06	-0.013053	0.21162	0.64609	-0.37339	22.4903	4.4862e-06	176	0.15072	0.00166	-211.87
	BIO	rs5577001	5B	368.584	2	9.75725	9.8539e-05	-0.076161	19.4476	1.8523e-05	0.06508	1.14919	0.28527	174	0.11504	0.00166	-211.87
	BIO	rs7913978	5A	10.1335	2	8.62796	0.0002711	0.25625	15.9634	9.6454e-05	0.22195	11.087	0.00107	176	0.09972	0.00166	-211.87
	BIO	rs12774887	3B	719.684	2	8.57127	0.00029392	-0.021271	1.01709	0.31477	-0.20887	13.4474	0.00033602	164	0.10777	0.00166	-211.87
	BIO	rs4394333	5A	10.1331	2	8.4763	0.0003111	0.25595	15.9186	9.856e-05	0.22255	11.041	0.00109	176	0.09796	0.00166	-211.87
	BIO	rs2305675	4A	25.8891	2	8.27541	0.00038202	-0.24179	14.1709	0.00023497	0.28834	16.0108	9.6566e-05	166	0.10243	0.00166	-211.87
	BIO	rs1041490	5B	232.658	2	8.27619	0.0003865	0.19392	15.1364	0.00014883	0.22528	15.1074	0.00015093	161	0.10819	0.00166	-211.87
	BIO	rs1021257	1A	565.568	1	12.8552	0.00044019	NaN	NaN	NaN	NaN	NaN	NaN	176	0.07429	0.00166	-211.87
	BIO	rs3026324	6B	15.7179	2	8.01718	0.00047549	-0.18837	14.7304	0.0001764	0.22287	14.3487	0.00021248	173	0.09279	0.00166	-211.87
	BIO	rs3954363	4A	8.25568	2	7.90903	0.00052164	0.01684	0.64249	0.42394	-0.50771	15.6259	0.00011353	176	0.09141	0.00166	-211.87
	BIO	rs55408837	3B	22.1751	2	7.54804	0.00072732	-0.24859	15.0882	0.00014763	0.24664	12.7468	0.00046593	175	0.08906	0.00166	-211.87
	BIO	rs1285620	3B	655.985	2	7.44238	0.00081656	-0.015503	0.31763	0.57384	-0.2194	12.4113	0.00055911	165	0.09536	0.00166	-211.87
	BIO	rs7171629	1A	564.198	1	11.6098	0.00082106	NaN	NaN	NaN	NaN	NaN	NaN	175	0.06979	0.00166	-211.87
	BIO	rs4009024	5A	435.718	2	7.38923	0.00084146	-0.018643	0.78322	0.37743	-0.23262	14.7716	0.0001722	175	0.08884	0.00166	-211.87
	CHLD	rs2278019	7B	689.33	2	9.10862	0.00017736	-3.2376	14.9191	0.00016127	6.93577	5.55828	0.01957	172	0.10934	4.22404	1083.81
	CHLD	rs996362	5A	407.577	2	8.6592	0.00026736	12.1641	16.7272	6.784e-05	12.9202	15.9685	9.7573e-05	170	0.10603	4.22404	1083.81
	CHLD	rs1338445	3B	11.5853	2	8.62826	0.0002704	-12.334	17.2488	5.1936e-05	11.9083	13.6686	0.00029445	177	0.10022	4.22404	1083.81
	CHLD	rs2340117	7B	689.729	2	8.02119	0.0004855	4.03766	15.4539	0.00012743	5.03275	1.48827	0.22435	162	0.09761	4.22404	1083.81
	CHLD	rs4909590	2A	21.2756	2	7.86989	0.00055436	5.63087	13.707	0.0002959	6.4978	9.77716	0.00211	164	0.09632	4.22404	1083.81
	CHLD	rs1066723	2B	3.51035	2	7.75443	0.00061305	-2.9123	15.3678	0.00013154	-1.9893	1.35879	0.2455	166	0.09248	4.22404	1083.81
	CHLD	rs1138588	2B	10.2535	2	7.52885	0.00075007	-2.6593	15.0054	0.00015599	-1.687	0.85023	0.35788	168	0.08999	4.22404	1083.81
	CHLD	rs1020490	2A	2.20666	2	7.35929	0.00086197	3.10249	12.1534	0.00062439	-1.9658	3.34467	0.06919	177	0.08548	4.22404	1083.81
	CHLH	rs3940729	7A	0.133074	2	10.5499	5.103e-05	-1.1905	13.6058	0.00031279	-2.5114	4.65619	0.0325	161	0.13174	1.68865	761.747
	CHLH	rs1088004	7A	0.191313	2	8.99053	0.00020163	1.0416	10.9152	0.00118	-2.2509	4.94225	0.02765	164	0.11194	1.68865	761.747
	CHLH	rs2277967	7A	9.09985	2	8.48529	0.00033242	-1.8009	16.965	6.4807e-05	1.23905	0.81278	0.36885	148	0.11674	1.68865	761.747
	CHLH	rs1153322	7A	9.09972	2	8.39741	0.00035954	-1.7854	16.6329	7.5761e-05	1.7904	1.32866	0.25101	148	0.11553	1.68865	761.747
	CHLH	rs7352817	7A	9.27573	2	7.77298	0.00062119	-1.5193	10.0579	0.00185	7.49331	7.04659	0.00883	153	0.10172	1.68865	761.747
	CHLM	rs1107198	2B	24.7552	2	7.36287	0.0008764	-1.0285	9.16138	0.00289	2.7209	8.2794	0.00456	166	0.09408	0.35989	758.32
	CTH	rs1042061	6B	159.713	2	9.32121	0.00014734	-1.9804	18.5766	2.824e-05	-1.3396	3.06628	0.08182	170	0.11256	0.63829	720.839
	CTH	rs1071948	7A	100.656	1	14.0251	0.00024756	NaN	NaN	NaN	NaN	NaN	NaN	175	0.08219	0.63829	720.839
	CTH	rs1382924	4A	690.433	2	8.38929	0.0003382	-1.197	13.4862	0.00032377	1.56436	10.0236	0.00184	174	0.09827	0.63829	720.839
	CTH	rs1697150	4A	601.564	2	8.39228	0.0003412	-0.95444	8.02919	0.00519	-2.3943	12.1869	0.00062116	169	0.10656	0.63829	720.839
	CTH	rs1120737	5B	627.394	1	13.1322	0.0003875	NaN	NaN	NaN	NaN	NaN	NaN	170	0.07763	0.63829	720.839
	CTH	rs1092612	7A	94.2887	1	13.0544	0.00039879	NaN	NaN	NaN	NaN	NaN	NaN	176	0.0763	0.63829	720.839
	CTH	rs2264223	6B	155.056	2	7.34197	0.00088828	-1.9084	14.5824	0.00019113	-0.972	1.32322	0.25172	169	0.08989	0.63829	720.839
	CTH	rs3961443	7B	58.0485	2	7.30866	0.00090614	0.69212	9.16133	0.00286	1.18154	3.82357	0.05221	175	0.0855	0.63829	720.839
	DH	rs4406564	1B	629.363	2	15.749	5.8416e-07	-10.51	27.4116	5.2063e-07	-12.812	28.1308	3.7965e-07	165	0.20305	17.77	1060.21
	DH	rs982956	2A	36.0383	2	13.2764	4.4343e-06	6.62678	26.504	7.2863e-07	-5.9491	7.21001	0.00798	176	0.15577	17.77	1060.21
	DH	rs2252351	2A	35.8461	2	13.2265	4.6296e-06	-6.5997	26.2336	8.2233e-07	-6.3364	9.08528	0.00298	176	0.15519	17.77	1060.21
	DH	rs1111512	7B	471.485	2	11.5252	2.0478e-05	-12.205	19.2064	2.0675e-05	-14.617	22.9966	3.5729e-06	175	0.13599	17.77	1060.21
	DH	rs1277633	2A	32.6767	2	10.9609	3.4049e-05	-5.9591	21.9174	5.9335e-06	-5.4202	5.14231	0.02465	172	0.13137	17.77	1060.21
	DH	rs5970682	2A	32.8886	2	10.9083	3.6504e-05	-5.2855	21.6957	6.7378e-06	-3.4907	0.85904	0.35542	166	0.15552	17.77	1060.21
	DH	rs1255650	7B	74.6848	2	10.2879	6.3779e-05	-12.766	20.5404	1.1604e-05	-11.099	11.9599	0.00070194	163	0.15241	17.77	1060.21
	DH	rs1151045	2B	724.924	2	10.0442	7.6255e-05	-0.62503	0.22812	0.63355	25.2585	20.0064	1.4265e-05	174	0.11935	17.77	1060.21
	DH	rs1071015	2A	62.0096	2	9.71146	0.00010391	-0.35655	0.10362	0.74794	24.5741	19.4033	1.9165e-05	170	0.11914	17.77	1060.21
	DH	rs1101637	2B	72.716	2	8.57107	0.00028953	-2.0137	1.66585	0.19865	11.8867	16.8533	6.3877e-05	170	0.10547	17.77	1060.21
	DH	rs3948727	3A	454.808	1	13.6434	0.00029813	NaN	NaN	NaN	NaN	NaN	NaN	176	0.08004	17.77	1060.21
	DH	rs3534443	2B	5.0394	2	8.30998	0.00037394	6.18401	13.9155	0.00026834	-8.4063	8.26985	0.0046	162	0.11244	17.77	1060.21
	DH	rs4404388	2A	82.7761	2	8.16821	0.0004135	-1.3368	1.5025	0.22202	8.28408	16.1493	8.8602e-05	174	0.10238	17.77	1060.21
	DH	rs26673017	3A	649.258	2	8.05515	0.00046749	8.2055	11.0969	0.00108	-10.902	16.0567	9.4706e-05	165	0.1052	17.77	1060.21
	DH	rs1125767	3B	567.799	2	7.90549	0.00053551	-6.0819	15.7971	0.00010726	2.40659	0.36738	0.54531	165	0.10056	17.77	1060.21
	DH	rs2261913	2B	666.738	2	7.74916	0.00062419	2.09054	3.58019	0.06037	12.4788	9.54939	0.00238	160	0.0939	17.77	1060.21
	DH	rs4991340	3B	19.2771	2	7.65607	0.00067335	4.17448	14.5972	0.0001918	-4.1922	3.54752	0.0615	164	0.10569	17.77	1060.21
	DH	rs994060	3B	19.4635	2	7.57764	0.00071595	5.01108	15.0168	0.00015479	-2.7571	1.22068	0.27088	169	0.10063	17.77	1060.21
	DH	rs4911031	3B	19.3537	2	7.25462	0.00097904	-4.5279	14.3029	0.00022321	-3.858	1.66815	0.19847	160	0.09263	17.77	1060.21
	DH	rs1237928	3B	18.8348	2	7.2247	0.00099274	-4.8955	14.4463	0.00020506	-2.3934	0.24278	0.62288	167	0.09541	17.77	1060.21
	DM	rs982956	2A	36.0383	2	15.5705	6.2588e-07	5.66814	29.2089	2.1972e-07	-2.4816	1.69006	0.19537	176	0.18196	8.24154	1001.2
	DM	rs2252351	2A	35.8461	2	15.2524	8.1885e-07	-5.6731	29.189	2.2165e-07	-2.9591	2.659	0.10484	176	0.17824	8.24154	1001.2
	DM	rs1111512	7B	471.485	2	15.1095	9.303e-07	-11.559	24.8322	1.5521e-06	-13.904	30.2104	1.4266e-07	175	0.17681	8.24154	1001.2
	DM	rs4406564	1B	629.363	2	14.0306	2.4766e-06	-8.2557	24.4725	1.9221e-06	-10.145	24.7688	1.683e-06	165	0.17788	8.24154	1001.2
	DM	rs1277633	2A	32.6767	2	13.7129	3.1128e-06	-5.3178	27.0641	5.8093e-07	-6.0345	8.58658	0.00387	172	0.1635	8.24154	1001.2
	DM	rs1151045	2B	724.924	2	13.0836	5.2918e-06	-0.74894	0.54243	0.46247	24.0282	26.158	8.5996e-07	174	0.15394	8.24154	1001.2
	DM	rs1255650	7B	74.6848	2	12.8458	6.8866e-06	-11.657	24.8744	1.6235e-06	-12.136	20.6942	1.081e-05	163	0.18733	8.24154	1001.2
	DM	rs1071015	2A	62.0096	2	12.4444	9.3856e-06	-0.35832	0.16283	0.6871	23.1672	24.8658	1.5684e-06	170	0.15628	8.24154	1001.2
	DM	rs5970682	2A	32.8886	2	12.4315	9.6818e-06	-4.6009	24.7559	1.6835e-06	-5.2077	2.58236	0.11006	166	0.16835	8.24154	1001.2
	DM	rs1039177	3B	287.163	2	8.9289	0.000208	-5.4669	16.792	6.5263e-05	-5.0258	13.4075	0.00033715	173	0.10527	8.24154	1001.2
	DM	rs4404388	2A	82.7761	2	8.70742	0.00025346	-1.3102	2.2724	0.1336	7.31178	16.8754	6.2553e-05	174	0.10526	8.24154	1001.2
	DM	rs1125767	3B	567.799	2	8.49054	0.00031529	-4.9831	16.852	6.4798e-05	0.40336	0.01365	0.90714	165	0.10458	8.24154	1001.2
	DM	rs1222839	2B	5.3148	2	8.35603	0.00035095	-3.1491	16.2918	8.3341e-05	-2.7734	2.1922	0.14064	171	0.09803	8.24154	1001.2
	DM	rs1694640	7A	592.279	2	8.15382	0.00042357	-0.28879	0.09454	0.75888	13.5432	16.0442	9.4321e-05	169	0.09715	8.24154	1001.2
	DM	rs12774320	3B	821.86	2	8.12844	0.00043153	-2.6141	10.6588	0.00134	2.15612	1.97309	0.16202	171	0.10263	8.24154	1001.2
	DM	rs1101637	2B	72.716	2	8.0531	0.00046314	-1.6867	1.832	0.17778	9.75947	15.7788	0.0001069	170	0.10061	8.24154	1001.2
	DM	rs1064694	6A	594.041	2	7.88904	0.00053553	-0.8532	0.80516	0.37087	12.2237	13.0688	0.00039915	172	0.09701	8.24154	1001.2
	DM	rs1016684	6B	676.035	2	7.83311	0.00058116	0.62486	0.37405	0.54173	12.876	13.6632	0.00030604	158	0.09851	8.24154	1001.2
	DM	rs1101823	3B	212.456	2	7.68116	0.00064624	3.9471	12.9532	0.00042195	-6.6832	6.22644	0.01357	173	0.08977	8.24154	1001.2
	DM	rs1066723	2B	3.51035	2	7.67238	0.00066202	-2.602	15.3367	0.00013384	-0.81139	0.36193	0.54831	165	0.09406	8.24154	1001.2
	DM	rs2261913	2B	666.738	2	7.66411	0.0006743	0.84734	0.93827	0.33426	12.0799	12.9838	0.00042515	160	0.09273	8.24154	1001.2
	DM	rs1410611	3B	568.848	2	7.61035	0.00068693	4.35784	14.8412	0.00016647	-3.6099	3.14783	0.07785	175	0.08897	8.24154	1001.2
	DM	rs3534443	2B	5.0394	2	7.63704	0.00068807	4.86936	13.1243	0.00039529	-6.5457	7.56759	0.00666	162	0.10292	8.24154	1001.2
	DM	rs1009771	7B	22.9597	2	7.59583	0.0007014	-5.8031	15.0588	0.00015101	-5.1915	7.42683	0.00713	171	0.08978	8.24154	1001.2
	DM	rs5324886	3B	26.8678	2	7.3026	0.00090966	-0.013376	0.00030831	0.98601	12.0325	14.174	0.00023013	176	0.08534	8.24154	1001.2
	DM	rs3222252	7A	617.146	2	7.20978	0.0009975	1.53389	3.52126	0.06236	5.89472	8.04198	0.00515	172	0.0872	8.24154	1001.2
	GFD	rs5411471	2A	746.602	2	17.4591	1.3022e-07	1.6779	7.43719	0.00707	14.8574	26.7132	6.6738e-07	175	0.20108	2.19389	842.102
	GFD	rs1207505	2A	747.359	2	16.9857	2.0444e-07	1.59673	5.61642	0.01898	15.1811	27.1642	5.6953e-07	168	0.2003	2.19389	842.102
	GFD	rs1218138	5A	646.888	2	14.8569	1.1828e-06	-0.55572	0.80248	0.37167	15.7281	29.4668	2.0298e-07	171	0.17477	2.19389	842.102
	GFD	rs5581489	2B	196.58	2	14.8314	1.2248e-06	0.94428	2.73994	0.09982	15.4668	28.5327	3.0975e-07	169	0.17186	2.19389	842.102
	GFD	rs1062525	2A	748.543	2	14.7125	1.3917e-06	1.06478	1.46231	0.22838	15.0952	27.5451	4.9092e-07	165	0.1787	2.19389	842.102
	GFD	rs1062525	2A	748.543	2	14.7125	1.3917e-06	1.06478	1.46231	0.22838	15.0952	27.5451	4.9092e-07	165	0.1787	2.19389	842.102
	GFD	rs4993789	2A	739.548	2	14.4151	1.6684e-06	-0.66055	1.53859	0.21656	14.6434	25.7073	1.0413e-06	176	0.1654	2.19389	842.102
	GFD	rs7331595	2A	754.833	2	14.2649	2.0174e-06	0.44576	0.71007	0.40069	15.1036	27.5749	4.8134e-07	166	0.16904	2.19389	842.102
	GFD	rs1092232	5A	666.321	2	14.131	2.3201e-06	0.44087	0.39056	0.53293	15.3672	28.1856	3.7858e-07	162	0.16954	2.19389	842.102
	GFD	rs1064949	2A	741.312	2	13.9435	2.6015e-06	0.38493	0.68563	0.40888	14.7817	26.2432	8.5173e-07	169	0.18556	2.19389	842.102
	GFD	rs1235793	4A	84.9502	2	13.9383	2.7129e-06	-0.19695	0.22004	0.63967	15.3719	27.856	4.3419e-07	163	0.16475	2.19389	842.102
	GFD	rs1209601	2B	115.223	2	13.7804	2.9723e-06	-0.2326	0.18605	0.66679	15.1689	27.5417	4.7601e-07	170	0.16859	2.19389	842.102
	GFD	rs1007206	7A	214.899	2	13.7288	3.1246e-06	-7.5667	26.9338	6.2676e-07	-7.3939	19.6228	1.7358e-05	169	0.15928	2.19389	842.102
	GFD	rs12768999	2A	240.35	2	13.695	3.2545e-06	-7.4217	26.095	9.2054e-07	-7.8089	22.633	4.3714e-06	167	0.15889	2.19389	842.102
	GFD	rs1262375	7A	67.9088	2	13.7124	3.3721e-06	0.35698	0.37475	0.54134	15.0014	27.0611	6.3243e-07	159	0.16607	2.19389	842.102
	GFD	rs1175159	3A	505.093	2	13.611	3.5823e-06	0.12413	0.03591	0.84994	15.0005	27.2158	5.7505e-07	163	0.16736	2.19389	842.102
	GFD	rs7331604	4A	66.009	2	12.0651	1.363e-05	-0.25475	0.14306	0.70578	14.2267	23.6438	2.8503e-06	161	0.15643	2.19389	842.102
	GFD	rs55408748	4A	492.704	2	11.8058	1.6429e-05	-0.25539	0.14258	0.70623	10.1618	23.5332	2.8767e-06	169	0.14231	2.19389	842.102
	GFD	rs2284541	3B	657.65	2	11.3713	2.3922e-05	0.06572	0.02044	0.8865	6.02425	21.57	7.0185e-06	170	0.13229	2.19389	842.102
	GFD	rs982129	2B	54.8804	2	11.4117	2.4476e-05	6.98328	21.6933	7.0291e-06	-7.7148	19.952	1.5602e-05	157	0.14378	2.19389	842.102
	GFD	rs1018411	6B	160.903	2	11.1883	2.7547e-05	-0.89618	5.75848	0.01751	4.20183	18.3943	3.031e-05	175	0.12882	2.19389	842.102
	GFD	rs2277813	7A	183.188	2	10.9594	3.4491e-05	-1.0734	2.27614	0.13334	9.11962	19.5963	1.7574e-05	169	0.12792	2.19389	842.102
	GFD	rs1091144	6A	104.962	2	10.7029	4.2612e-05	2.25507	12.9903	0.00041427	1.78679	2.72974	0.1004	173	0.12935	2.19389	842.102
	GFD	rs3946006	2A	732.808	2	10.4604	5.2471e-05	0.51101	0.79224	0.37471	8.83326	18.1729	3.3656e-05	175	0.12054	2.19389	842.102
	GFD	rs5355208	3A	227.098	2	10.4612	5.3924e-05	-0.13756	0.05166	0.82049	9.20697	20.7778	1.0234e-05	167	0.12446	2.19389	842.102
	GFD	rs1010498	2A	732.866	2	10.2879	6.1171e-05	0.16001	0.12795	0.72102	9.34688	20.4922	1.1336e-05	175	0.11846	2.19389	842.102
	GFD	rs4394467	3B	19.2771	2	10.1815	7.0064e-05	0.93148	2.3062	0.1309	8.62066	17.4421	4.9272e-05	163	0.1319	2.19389	842.102
	GFD	rs1105202	3A	385.098	2	10.1243	7.3177e-05	-0.069677	0.01383	0.90652	9.06198	20.1362	1.3877e-05	165	0.12446	2.19389	842.102
	GFD	rs1166451	3B	161.091	2	9.91717	8.7931e-05	0.60819	0.96749	0.32682	9.0635	19.8338	1.5965e-05	165	0.13614	2.19389	842.102
	GFD	rs1095667	2A	100.75	2	9.88432	9.1474e-05	0.22844	0.22582	0.63531	8.89768	19.7622	1.6694e-05	162	0.12029	2.19389	842.102
	GFD	rs1089113	3A	96.4286	2	9.82863	9.2167e-05	-0.5328	0.7635	0.38349	9.01643	19.6501	1.6792e-05	175	0.11762	2.19389	842.102
	GFD	rs29307918	3A	449.764	2	9.79452	9.5887e-05	0.65038	1.31272	0.25357	7.06775	17.9641	3.7475e-05	172	0.11248	2.19389	842.102
	GFD	rs1102568	6A	483.033	2	9.6984	0.00010357	-0.55046	0.99875	0.31906	6.79305	15.0284	0.00015198	175	0.11607	2.19389	842.102
	GFD	rs12772208	3A	227.336	2	9.59523	0.00011328	-0.065937	0.01245	0.91128	9.00428	19.1667	2.0998e-05	176	0.1101	2.19389	842.102
	GFD	rs1215366	2A	732.75	2	9.52513	0.00012311	-0.62037	1.13933	0.28739	7.96226	15.4868	0.00012333	169	0.10999	2.19389	842.102
	GFD	rs983761	3A	214.174	2	9.50172	0.00012648	0.11499	0.03738	0.84694	8.96518	18.9512	2.392e-05	167	0.11207	2.19389	842.102
	GFD	rs1207119	2B	745.946	2	9.46955	0.00012825	0.69359	1.95663	0.16376	6.42553	15.1565	0.00014372	172	0.10942	2.19389	842.102
	GFD	rs4993296	3A	565.377	2	9.50148	0.00012981	0.00661	0.0002464	0.9875	7.14385	18.9916	2.4151e-05	159	0.12341	2.19389	842.102
	GFD	rs1202383	3B	672.805	2	9.31037	0.00014633	-0.23649	0.21278	0.64519	8.48305	18.1599	3.3767e-05	176	0.10683	2.19389	842.102
	GFD	rs1051462	3A	645.301	2	9.22161	0.00016495	0.28884	0.58264	0.44645	5.94044	17.2525	5.4059e-05	162	0.11746	2.19389	842.102
	GFD	rs1101685	3A	215.22	2	9.16715	0.00016649	0.10395	0.03057	0.8614	7.11274	18.1621	3.3732e-05	176	0.10519	2.19389	842.102
	GFD	rs1092043	3A	239.636	2	9.16715	0.00016649	0.10395	0.03057	0.8614	7.11274	18.1621	3.3732e-05	176	0.10519	2.19389	842.102
	GFD	rs3024561	6B	140.424	2	9.16575	0.0001667	-0.8272	5.23449	0.02339	3.25057	15.0234	0.00015204	176	0.10517	2.19389	842.102
	GFD	rs2281198	7A	186.22	2	9.17246	0.00016701	-1.6462	4.88879	0.02841	8.20349	16.2535	8.4477e-05	173	0.10649	2.19389	842.102
	GFD	rs12763810	3B	87.336	2	9.17235	0.00017033	-2.5591	18.285	3.2806e-05	-1.7158	0.9869	0.32202	166	0.10832	2.19389	842.102
	GFD	rs1261539	2A	517.428	2	9.08266	0.00018204	0.67727	2.44252	0.12003	4.32823	17.3608	5.0029e-05	171	0.10934	2.19389	842.102
	GFD	rs1156906	5A	664.858	2	9.04906	0.00018521	0.33622	0.21111	0.64649	8.59112	17.8596	3.8936e-05	176	0.10383	2.19389	842.102
	GFD	rs1086479	3A	619.745	2	9.0164	0.00019123	-1.2822	10.9147	0.00117	2.98139	5.2482	0.02322	175	0.10346	2.19389	842.102
	GFD	rs984538	3B	676.197	2	8.91995	0.00021077	-0.064679	0.01688	0.8968	8.33614	17.2728	5.2168e-05	171	0.10393	2.19389	842.102
	GFD	rs4993877	2A	742.579	2	8.82535	0.00022726	0.53268	1.51744	0.21974	7.86002	14.6861	0.00017952	175	0.10143	2.19389	842.102
	GFD	rs1049135	3A	380.948	2	8.83683	0.00022896	-0.071072	0.01394	0.90615	7.01882	17.6575	4.3836e-05	168	0.11393	2.19389	842.102
	GFD	rs1108172	3A	643.906	2	8.80918	0.00023117	-0.068242	0.0285	0.86614	7.11233	17.5684	4.4957e-05	174	0.1016	2.19389	842.102
	GFD	rs3934470	7B	11.8374	2	8.79881	0.00023222	-0.87175	0.71466	0.3991	2.2599	3.46082	0.06459	176	0.10096	2.19389	842.102
	GFD	rs977387	7A	155.898	2	8.7893	0.00023479	0.0398	0.00452	0.94648	5.93291	15.6484	0.00011255	175	0.10519	2.19389	842.102
	GFD	rs55408760	3A	389.303	2	8.78249	0.0002392	0.33967	0.34307	0.55888	8.78635	17.5643	4.555e-05	170	0.10247	2.19389	842.102
	GFD	rs2248581	5B	668.157	2	8.76325	0.00024402	0.66696	1.38016	0.24181	6.80682	17.4307	4.8668e-05	169	0.10968	2.19389	842.102
	GFD	rs1396824	7A	62.9405	2	8.75357	0.00024553	0.26664	0.26882	0.60483	8.48928	17.4105	4.9e-05	170	0.10148	2.19389	842.102
	GFD	rs32939420	7B	611.682	2	8.58086	0.00029216	-0.40939	0.3402	0.56056	6.89158	16.9749	6.1474e-05	163	0.10456	2.19389	842.102
	GFD	rs39571704	4A	601.791	2	8.37791	0.00035081	0.71693	1.85119	0.17562	-6.8197	15.9508	0.00010015	163	0.10056	2.19389	842.102
	GFD	rs1167866	6B	195.801	2	8.16777	0.00041192	-0.62671	2.94594	0.08794	3.29075	14.9286	0.00015921	176	0.09372	2.19389	842.102
	GFD	rs1001699	3B	19.7246	2	8.15904	0.00041697	-0.77121	1.62211	0.20458	5.94669	12.7095	0.00047537	174	0.09471	2.19389	842.102
	GFD	rs1040607	2A	746.221	2	8.13015	0.0004263	-0.45733	0.28562	0.59375	6.41879	13.1441	0.00038207	176	0.09329	2.19389	842.102
	GFD	rs1206846	6A	104.782	2	8.12669	0.00042764	-1.7181	8.90849	0.00326	1.33574	2.00098	0.15905	176	0.09325	2.19389	842.102
	GFD	rs5577300	6B	693.998	2	8.02891	0.00046754	-0.93051	4.7722	0.03031	6.1914	13.4506	0.00032839	176	0.09213	2.19389	842.102
	GFD	rs1055322	3A	596.722	2	8.02734	0.00046821	0.05682	0.0062	0.93732	8.2139	15.32	0.00013165	176	0.09211	2.19389	842.102
	GFD	rs12770820	7A	193.953	2	8.02492	0.00047314	1.37189	3.9363	0.04892	6.13159	13.2057	0.00037306	172	0.09731	2.19389	842.102
	GFD	rs1064165	2A	765.167	1	12.6123	0.00049888	NaN	NaN	NaN	NaN	NaN	NaN	173	0.0756	2.19389	842.102
	GFD	rs2269445	7B	3.45537	2	7.95296	0.00051064	0.18974	0.18898	0.66436	6.40725	14.4583	0.00020386	167	0.09795	2.19389	842.102
	GFD	rs977146	6B	213.351	2	7.93083	0.00051135	-0.40142	1.17678	0.27957	3.32172	15.6053	0.00011466	176	0.091	2.19389	842.102
	GFD	rs6046585	3B	87.1895	2	7.90207	0.00052601	-1.6083	5.51441	0.02003	3.02743	5.13296	0.02476	175	0.0907	2.19389	842.102
	GFD	rs997388	6B	139.466	2	7.89151	0.00053324	0.58349	2.774	0.0977	3.41119	14.1631	0.00023265	173	0.09468	2.19389	842.102
	GFD	rs1123319	3A	638.403	2	7.84451	0.00055774	1.79895	15.6788	0.00011165	-1.2266	0.50157	0.47982	172	0.09044	2.19389	842.102
	GFD	rs2278208	2A	742.565	2	7.83083	0.00056475	0.54392	1.54468	0.2157	7.35959	12.6363	0.0004945	172	0.09019	2.19389	842.102
	GFD	rs1090377	6B	670.644	2	7.81558	0.00058369	-0.69258	2.12288	0.14714	4.73024	12.1561	0.00063669	163	0.10852	2.19389	842.102
	GFD	rs5576947	6B	145.551	2	7.73526	0.00061872	-0.44095	1.37358	0.24292	3.98121	15.1824	0.00014255	170	0.10102	2.19389	842.102
	GFD	rs1039780	3A	472.711	2	7.71982	0.00062023	-1.0335	3.33738	0.0695	5.25714	13.2578	0.00036119	176	0.08858	2.19389	842.102
	GFD	rs1233176	2A	757.587	1	12.1054	0.00064404	NaN	NaN	NaN	NaN	NaN	NaN	171	0.07217	2.19389	842.102
	GFD	rs5325506	3B	160.164	2	7.66022	0.00065626	2.30143	14.4719	0.0001993	-2.5981	4.21232	0.04169	175	0.08864	2.19389	842.102
	GFD	rs7921861	6A	592.04	2	7.6508	0.00066444	4.39287	8.92595	0.00324	2.39152	2.33111	0.12873	173	0.08967	2.19389	842.102
	GFD	rs2275549	3B	150.345	2	7.66225	0.00066676	1.24374	5.60638	0.01911	4.67851	7.93551	0.00547	166	0.09046	2.19389	842.102
	GFD	rs3027270	2A	749.627	2	7.64202	0.00066729	-0.49696	1.4498	0.23026	3.99371	11.2739	0.00097351	175	0.08769	2.19389	842.102
	GFD	rs2279707	3B	625.664	2	7.47857	0.00077518	0.46381	0.67165	0.41364	7.24932	12.8316	0.00044674	175	0.08611	2.19389	842.102
	GFD	rs12694466	2A	748.472	2	7.46966	0.00078016	0.59338	1.93487	0.16607	5.59448	11.6507	0.00080435	176	0.08571	2.19389	842.102
	GFD	rs1009447	6B	183.415	2	7.40618	0.00082846	0.67988	3.22211	0.07446	3.05391	12.9545	0.00042033	175	0.08528	2.19389	842.102
	GFD	rs1123760	5A	610.416	2	7.41888	0.00083594	-0.0027818	4.4057e-05	0.99471	6.87881	14.615	0.00019015	164	0.09097	2.19389	842.102
	GFD	rs1099788	3B	796.828	2	7.39491	0.00085275	0.39447	0.70835	0.40127	5.59277	14.3687	0.00021384	165	0.09174	2.19389	842.102
	GFD	rs1113371	6B	203.362	2	7.34496	0.00088751	-0.39659	0.67811	0.41147	4.59014	14.6359	0.00018661	168	0.08873	2.19389	842.102
	GFD	rs2267186	6B	206.153	2	7.32046	0.00089483	-0.54186	2.15689	0.1438	3.1192	14.1282	0.00023535	176	0.084	2.19389	842.102
	GFD	rs1073118	3B	786.703	2	7.21702	0.0009842	0.95112	1.14022	0.28714	7.29204	12.4953	0.00052723	176	0.08281	2.19389	842.102
	GY	rs4992694	2B	23.9281	2	8.89625	0.00021315	361.932	8.83932	0.00338	-864.39	6.11284	0.01442	175	0.10438	7903.3	2731.8
	GY	rs983831	2B	24.906	1	12.1808	0.00061589	NaN	NaN	NaN	NaN	NaN	NaN	176	0.07088	7903.3	2731.8
	GY	rs1065263	2B	39.9015	2	7.51474	0.00075402	233.512	7.32724	0.00751	-598.88	5.31212	0.02243	172	0.08825	7903.3	2731.8
	GY	rs3021975	2B	26.3318	2	7.29519	0.00091588	-240.01	8.93236	0.00322	-446.59	3.5597	0.06092	176	0.0849	7903.3	2731.8
	HI	rs5363115	2A	534.959	2	9.24984	0.00015621	8.69069	10.6451	0.00134	13.974	18.4505	2.9781e-05	172	0.10974	0.00052949	1157.23
	HI	rs3021975	2B	26.3318	2	8.57842	0.00028356	-1.5676	4.12865	0.04374	-7.485	10.5082	0.00143	176	0.09756	0.00052949	1157.23
	HI	rs1697382	2B	23.8795	2	8.37703	0.00034047	0.82649	0.27989	0.59747	-11.205	13.6605	0.00029613	176	0.09527	0.00052949	1157.23
	HI	rs1023239	1A	524.603	2	8.31559	0.00036661	-0.81484	0.80879	0.36983	-11.8	16.6142	7.1978e-05	168	0.09811	0.00052949	1157.23
	HI	rs7334847	2A	31.5473	1	13.1333	0.000386	NaN	NaN	NaN	NaN	NaN	NaN	172	0.07533	0.00052949	1157.23
	HI	rs1136582	2B	39.4753	2	8.02609	0.00046875	-1.5087	3.11194	0.07954	-6.411	10.1161	0.00175	176	0.09128	0.00052949	1157.23
	HI	rs4993724	2B	24.7231	2	7.82912	0.00056227	0.66728	0.16076	0.68897	-10.27	12.5054	0.00052536	175	0.08905	0.00052949	1157.23
	HI	rs100105743	7A	703.492	2	7.84543	0.00056556	-3.9141	9.39528	0.00256	-15.063	8.2213	0.00471	165	0.09147	0.00052949	1157.23
	HI	rs1125454	2B	26.1352	2	7.61001	0.00069372	1.20199	1.69082	0.19534	-8.6796	11.3379	0.00094868	170	0.0897	0.00052949	1157.23
	HI	rs1112265	7A	686.094	2	7.56902	0.00071217	-1.9091	2.80754	0.09568	-18.748	12.5868	0.00050375	176	0.08608	0.00052949	1157.23
	HI	rs6048251	7B	115.2	2	7.4665	0.00081233	-0.53835	0.06294	0.80226	-7.8613	9.11881	0.00298	157	0.09788	0.00052949	1157.23
	HI	rs1207458	1A	513.819	2	7.38645	0.00084361	-1.2575	1.5597	0.21346	-11.923	14.5154	0.00019511	175	0.08478	0.00052949	1157.23
	HI	rs981649	2B	33.2416	2	7.22976	0.00097435	1.2592	0.74772	0.38844	-9.5334	9.85131	0.00201	175	0.0829	0.00052949	1157.23
	HTE1	rs1145598	2A	695.975	2	17.3172	1.4894e-07	80.6345	34.5999	2.191e-08	-79.578	25.9719	9.3975e-07	173	0.20004	121.342	625.397
	HTE1	rs5412116	2B	705.195	2	14.0218	2.3624e-06	28.2687	26.7811	6.5117e-07	-36.27	6.36198	0.0126	174	0.16	121.342	625.397
	HTE1	rs2290854	5A	622.323	2	9.75336	9.8883e-05	0.74579	0.02469	0.87534	84.6733	18.6914	2.6424e-05	174	0.11201	121.342	625.397
	HTE1	rs2304706	3A	473.716	2	9.22446	0.00016662	-10.749	3.83625	0.05201	102.506	13.4295	0.00034303	158	0.11361	121.342	625.397
	HTE1	rs5411126	2B	193.044	2	9.48856	0.0001272	-6.4148	1.50029	0.22242	75.3934	14.6271	0.00018702	169	0.10934	121.342	625.397
	HTE1	rs1124360	1B	565.823	2	9.32739	0.00015056	-0.40646	0.00422	0.94831	124.103	18.6529	2.8077e-05	161	0.11911	121.342	625.397
	HTE1	rs1202590	1B	18.7471	2	9.76443	9.7333e-05	-37.645	13.6678	0.00029506	-45.674	19.5228	1.7766e-05	176	0.11112	121.342	625.397
	HTE1	rs42781071	2B	302.145	2	8.73157	0.0002468	3.14081	0.37911	0.53891	79.6971	15.8528	0.00010174	176	0.09937	121.342	625.397
	HTE1	rs3064766	5A	577.681	2	8.58366	0.00028556	7.52403	2.65892	0.1049	46.5166	16.2474	8.5135e-05	171	0.09966	121.342	625.397
	HTE1	rs1162363	7B	666.201	2	9.82987	9.4395e-05	42.2312	19.6368	1.7368e-05	-25.101	3.54647	0.0615	167	0.1136	121.342	625.397
	HTE1	rs6050235	2B	705.089	2	8.1916	0.00040567	-25.72	12.884	0.00043665	-1.1072	0.00853	0.92651	173	0.09374	121.342	625.397
	HTE1	rs3533636	2B	720.596	2	8.26941	0.0003788	32.8296	16.4773	7.6062e-05	-30.802	8.22982	0.00466	172	0.09437	121.342	625.397
	HTE1	rs4989260	7A	587.962	2	8.0091	0.00048856	-6.7884	1.60825	0.20663	81.686	15.9803	9.8487e-05	164	0.09791	121.342	625.397
	HTE1	rs4910809	2A	577.689	2	7.75747	0.00060754	3.43499	1.00576	0.31742	39.8071	15.4944	0.00012288	169	0.09105	121.342	625.397
	HTE1	rs1070992	7A	585.348	2	7.48827	0.00076832	15.0755	9.04999	0.00303	53.0639	3.53803	0.06172	175	0.08549	121.342	625.397
	HTE1	rs3222352	2B	629.46	2	7.33983	0.00089003	2.16945	0.30596	0.58094	104.154	14.1045	0.00024126	169	0.08434	121.342	625.397
	HTE1	rs1315604	2B	631.827	2	7.37874	0.0008557	1.72927	0.2427	0.62293	104.948	14.3392	0.0002143	171	0.08562	121.342	625.397
	PHT	rs2281794	7B	576.866	2	10.2646	6.2256e-05	-0.49006	0.21754	0.64153	11.589	20.4927	1.1294e-05	176	0.11922	12.7791	1179.42
	PHT	rs4910062	4B	39.9502	2	10.1908	6.7577e-05	-2.6518	7.39905	0.00723	6.04349	8.69712	0.00366	171	0.12243	12.7791	1179.42
	PHT	rs1030723	7B	565.143	2	9.854	9.0371e-05	0.55123	0.30354	0.58241	13.0705	19.6333	1.6981e-05	174	0.11799	12.7791	1179.42
	PHT	rs1003062	4B	38.1545	2	9.51499	0.00012386	-1.8065	4.00177	0.04712	7.26157	12.1113	0.00064405	170	0.11573	12.7791	1179.42
	PHT	rs1091976	7B	562.535	2	8.9965	0.0001947	-0.37538	0.1358	0.71296	11.3401	17.9767	3.6933e-05	175	0.10759	12.7791	1179.42
	PHT	rs1863400	4B	38.8412	2	8.78972	0.0002347	2.11958	5.52354	0.01993	6.50051	9.08722	0.00298	175	0.10512	12.7791	1179.42
	PHT	rs3957644	7B	568.605	2	8.71319	0.00025094	0.77417	0.55259	0.4583	10.8504	17.32	5.0332e-05	176	0.1012	12.7791	1179.42
	PHT	rs1088389	4B	39.32	2	8.69879	0.00025424	-2.2271	5.70771	0.018	5.32525	7.84783	0.00569	176	0.10104	12.7791	1179.42
	PHT	rs2293413	5A	411.837	2	8.68344	0.00026939	-4.5361	9.74563	0.00215	11.9318	4.61622	0.03327	159	0.10726	12.7791	1179.42
	PHT	rs3955524	7B	551.108	2	8.54406	0.00029254	0.52682	0.24585	0.62066	10.8533	17.0531	5.717e-05	176	0.09924	12.7791	1179.42
	PHT	rs1123681	7B	559.718	2	8.3472	0.00035627	-0.7397	0.40159	0.52717	11.5828	16.6348	7.1273e-05	168	0.10168	12.7791	1179.42
	PHT	rs1002274	4B	30.6555	2	8.18766	0.00040712	-3.7634	10.8622	0.0012	4.25141	2.42721	0.12116	173	0.10124	12.7791	1179.42
	PHT	rs978206	7B	568.533	2	7.79079	0.00058121	0.74316	0.48472	0.48725	9.27411	15.5761	0.0001163	176	0.09049	12.7791	1179.42
	PHT	rs2289784	5A	415.603	2	7.7712	0.000594	-5.9577	14.5727	0.0001901	-7.7774	1.94205	0.16531	174	0.09294	12.7791	1179.42
	PHT	rs4396638	7B	568.559	2	7.65398	0.00065879	0.70438	0.43198	0.51192	9.90402	15.2558	0.00013582	176	0.0889	12.7791	1179.42
	PHT	rs1010120	5B	546.669	1	11.8538	0.00072738	NaN	NaN	NaN	NaN	NaN	NaN	174	0.06946	12.7791	1179.42
	PHT	rs5581022	7B	569.363	2	7.52198	0.00074765	0.05231	0.00267	0.95884	11.5759	14.9862	0.00015577	173	0.0912	12.7791	1179.42
	PHT	rs1667384	7B	495.674	2	7.51032	0.00075158	2.60116	4.87116	0.02866	8.64554	8.11237	0.00495	176	0.08723	12.7791	1179.42
	PHT	rs2283875	4B	37.7077	2	7.45372	0.00079167	1.84701	4.23045	0.04125	5.01598	7.23171	0.00788	176	0.08658	12.7791	1179.42
	PHT	rs991096	4B	38.8412	2	7.32012	0.00089976	2.00538	4.26895	0.04038	4.89687	6.53115	0.0115	173	0.0862	12.7791	1179.42
	PHT	rs1091494	4B	39.055	2	7.30262	0.00092261	1.81402	3.89305	0.05021	6.48275	8.13584	0.00491	168	0.09157	12.7791	1179.42
	SN	rs1764478	5B	693.783	2	8.80011	0.00023604	3.31991	5.60521	0.01909	17.8438	10.5334	0.00143	169	0.10643	10.6372	1166.06
	SN	rs49101029	5B	693.804	2	8.55005	0.00029805	3.50219	6.10545	0.01454	14.7242	10.4124	0.00152	166	0.10684	10.6372	1166.06
	SN	rs1700335	5A	666.668	2	8.31114	0.00037076	-0.89587	0.62382	0.43082	-5.9745	14.6853	0.00018338	165	0.10028	10.6372	1166.06
	SN	rs1013369	5B	23.1746	2	8.30664	0.00037137	3.84192	13.1407	0.00038925	-4.3165	1.92294	0.16749	166	0.10482	10.6372	1166.06
	SN	rs1014436	2B	549.023	2	8.10359	0.00044044	12.4823	10.8923	0.00118	-17.392	16.1528	8.8873e-05	172	0.09719	10.6372	1166.06
	SN	rs2288384	2B	65.6812	2	7.83464	0.00056509	-10.603	15.5105	0.00012165	-10.761	10.671	0.00133	170	0.09178	10.6372	1166.06
	SN	rs977573	7B	173.593	2	7.61636	0.00068316	2.26208	2.96152	0.08712	17.7515	10.2863	0.00161	175	0.08832	10.6372	1166.06
	SN	rs5372608	7A	674.777	1	11.7458	0.00076682	NaN	NaN	NaN	NaN	NaN	NaN	175	0.06875	10.6372	1166.06
	SN	rs1035293	2B	522.942	2	7.49044	0.00078469	4.70182	11.6765	0.00080851	-11.47	6.40658	0.01237	163	0.09113	10.6372	1166.06
	SN	rs5372607	7A	674.938	2	7.25893	0.00094854	2.69515	3.70147	0.05607	10.3072	6.74679	0.01023	175	0.08497	10.6372	1166.06
	TKW	rs1207784	1B	466.335	2	14.8517	1.1503e-06	0.1511	25.2293	1.2911e-06	0.17174	29.6178	1.8362e-07	176	0.17341	0.00019676	-476.23
	TKW	rs3027075	5A	518.591	2	14.7078	1.3e-06	-0.15624	26.9285	6.0287e-07	0.12552	13.9952	0.00025122	176	0.17173	0.00019676	-476.23
	TKW	rs7336027	3B	684.281	2	14.6915	1.4068e-06	-0.021248	3.4476	0.06521	-0.29423	23.659	2.7581e-06	166	0.17374	0.00019676	-476.23
	TKW	rs1251962	3A	622.277	2	14.177	2.0448e-06	0.15706	27.1068	5.5683e-07	0.13028	15.1101	0.00014577	176	0.16553	0.00019676	-476.23
	TKW	rs3955857	6B	657.219	2	14.0944	2.3462e-06	-0.15534	26.6044	7.4338e-07	0.13037	15.2459	0.00013983	165	0.17008	0.00019676	-476.23
	TKW	rs3958186	5A	497.059	2	13.972	2.451e-06	0.15637	26.9088	6.1164e-07	0.13548	17.2032	5.3354e-05	175	0.16347	0.00019676	-476.23
	TKW	rs5369576	3B	656.171	2	13.8515	2.7488e-06	-0.012051	1.69186	0.19517	-0.30113	24.9582	1.4812e-06	173	0.16269	0.00019676	-476.23
	TKW	rs5361434	6A	591.77	2	13.7618	2.9682e-06	-0.15516	26.5445	7.2772e-07	0.1377	18.17	3.3897e-05	173	0.16117	0.00019676	-476.23
	TKW	rs1182251	5B	102.552	2	13.4462	3.8502e-06	-0.15143	25.2817	1.2674e-06	0.16319	26.3327	7.9096e-07	175	0.15727	0.00019676	-476.23
	TKW	rs3029186	6B	624.033	2	13.434	3.8706e-06	-0.15482	26.4357	7.5124e-07	0.14009	17.9443	3.74e-05	176	0.15686	0.00019676	-476.23
	TKW	rs4008147	4A	590.792	2	13.4475	3.9522e-06	-0.15227	25.6222	1.1173e-06	0.16679	25.1917	1.3548e-06	170	0.15837	0.00019676	-476.23
	TKW	rs3022648	5B	433.53	2	13.3483	4.1675e-06	-0.15202	25.5184	1.1335e-06	0.16588	24.4799	1.8112e-06	176	0.15585	0.00019676	-476.23
	TKW	rs990162	5B	438.041	2	13.3397	4.1985e-06	-0.15542	26.5229	7.2249e-07	0.14672	22.3721	4.7364e-06	176	0.15575	0.00019676	-476.23
	TKW	rs5411637	6B	81.3499	2	13.3341	4.2189e-06	0.1526	25.7511	1.0209e-06	0.1631	25.4936	1.1462e-06	176	0.15569	0.00019676	-476.23
	TKW	rs7921861	6A	592.04	2	13.3175	4.3477e-06	0.15425	26.249	8.3028e-07	0.14272	19.6771	1.6693e-05	173	0.15769	0.00019676	-476.23
	TKW	rs3955875	7B	589.465	2	13.205	4.7165e-06	-0.15078	24.801	1.5664e-06	0.15946	25.6265	1.0798e-06	176	0.15418	0.00019676	-476.23
	TKW	rs41940126	6B	471.362	2	13.2341	4.8819e-06	-0.15357	25.9475	9.9471e-07	0.15859	24.1143	2.2579e-06	165	0.16532	0.00019676	-476.23
	TKW	rs2279254	1A	511.88	2	13.21	4.9552e-06	-0.0040962	0.14443	0.70442	-0.31101	26.3649	8.2149e-07	166	0.16301	0.00019676	-476.23
	TKW	rs5359584	1B	580.221	2	13.1557	4.9723e-06	-0.15454	26.2814	8.1379e-07	0.14325	16.5323	7.3719e-05	174	0.15398	0.00019676	-476.23
	TKW	rs3025986	7B	115.308	2	13.0966	5.2328e-06	-0.15325	25.9856	9.2892e-07	0.14522	16.7946	6.5019e-05	174	0.15382	0.00019676	-476.23
	TKW	rs1122111	5A	434.264	2	13.081	5.3587e-06	0.15241	25.6471	1.0928e-06	0.16057	22.5896	4.36e-06	172	0.15425	0.00019676	-476.23
	TKW	rs1062872	1A	522.682	2	13.0679	5.3637e-06	-0.011402	1.35987	0.24523	-0.20797	23.2644	3.1757e-06	174	0.1549	0.00019676	-476.23
	TKW	rs1004245	7B	642.994	2	13.0557	5.4485e-06	0.00268	0.05633	0.81269	-0.30422	24.6969	1.6664e-06	173	0.15321	0.00019676	-476.23
	TKW	rs4990976	5B	518.984	2	13.0172	5.5485e-06	0.15275	25.7361	1.0279e-06	0.15637	23.296	3.1026e-06	176	0.15199	0.00019676	-476.23
	TKW	rs12770832	6B	39.689	2	13.0141	5.5632e-06	0.15211	25.0948	1.3718e-06	0.15497	25.1661	1.3284e-06	176	0.15195	0.00019676	-476.23
	TKW	rs3954041	4A	21.6019	2	13.0105	5.5805e-06	0.15275	25.7197	1.0355e-06	0.15541	24.348	1.9228e-06	176	0.15191	0.00019676	-476.23
	TKW	rs2256600	4A	17.8599	2	12.9869	5.6959e-06	-0.15329	25.9654	9.2734e-07	0.15184	20.7138	1.019e-05	176	0.15163	0.00019676	-476.23
	TKW	rs1076647	6A	557.76	2	12.9825	5.7174e-06	-0.15317	25.8224	9.8877e-07	0.15326	22.8366	3.8277e-06	176	0.15158	0.00019676	-476.23
	TKW	rs4261108	7A	10.4402	2	12.9857	5.7303e-06	-0.15327	25.9546	9.3685e-07	0.15252	22.7547	3.9909e-06	175	0.15163	0.00019676	-476.23
	TKW	rs1120723	5A	501.013	2	12.9577	6.1871e-06	0.15338	25.9138	1.0097e-06	0.14905	21.7336	6.6509e-06	165	0.1529	0.00019676	-476.23
	TKW	rs39658776	3B	54.9897	2	12.8593	6.59e-06	0.15251	25.6722	1.0987e-06	0.15383	22.4526	4.7035e-06	169	0.15497	0.00019676	-476.23
	TKW	rs1114608	6A	591.765	2	12.6468	8.2152e-06	-0.0083786	0.57281	0.4503	-0.21907	25.2771	1.3646e-06	162	0.16548	0.00019676	-476.23
	TKW	rs1096399	5B	68.3528	2	10.4405	5.3231e-05	-0.096288	19.8245	1.5425e-05	0.10225	18.3546	3.0794e-05	176	0.1219	0.00019676	-476.23
	TKW	rs992176	1A	47.2776	2	10.0496	7.5654e-05	-0.048343	19.9989	1.4266e-05	0.03574	1.60963	0.20631	175	0.11743	0.00019676	-476.23
	TKW	rs4406564	1B	629.363	2	9.74693	0.00010229	0.09445	19.4432	1.9145e-05	0.09379	12.2182	0.00061536	165	0.12438	0.00019676	-476.23
	TKW	rs1213102	1A	518.722	2	9.55477	0.00011848	-0.0013032	0.01792	0.89367	-0.15212	18.4938	2.9091e-05	173	0.11229	0.00019676	-476.23
	TKW	rs14925014	1A	496.462	2	9.55963	0.0001201	0.00546	0.32706	0.5682	-0.1569	19.0878	2.2439e-05	167	0.11684	0.00019676	-476.23
	TKW	rs1091278	5A	320.036	2	9.17725	0.00017008	-0.003306	0.11395	0.73614	-0.15348	18.1426	3.519e-05	165	0.11567	0.00019676	-476.23
	TKW	rs3574331	5A	624.861	1	14.6994	0.00017802	NaN	NaN	NaN	NaN	NaN	NaN	175	0.08609	0.00019676	-476.23
	TKW	rs1079731	7B	634.207	2	8.9474	0.00020302	0.00498	0.33313	0.56459	-0.14854	17.8086	3.989e-05	176	0.10447	0.00019676	-476.23
	TKW	rs1141497	7B	635.139	2	8.9474	0.00020302	-0.0049844	0.33313	0.56459	-0.14854	17.8086	3.989e-05	176	0.10447	0.00019676	-476.23
	TKW	rs1107154	5A	12.1936	2	8.82568	0.00022664	0.01491	1.5776	0.21085	-0.13164	12.9698	0.00041652	176	0.10305	0.00019676	-476.23
	TKW	rs2317268	4B	548.002	2	8.77722	0.00023737	-0.0078034	0.44681	0.50478	-0.12118	14.579	0.00018915	175	0.10288	0.00019676	-476.23
	TKW	rs5369866	2A	747.067	1	13.6293	0.00030021	NaN	NaN	NaN	NaN	NaN	NaN	176	0.07957	0.00019676	-476.23
	TKW	rs55408893	7B	589.466	2	8.33587	0.00035825	0.00249	0.06095	0.80531	-0.084599	15.4099	0.00012771	170	0.10019	0.00019676	-476.23
	TKW	rs4405963	7B	81.0632	2	8.29529	0.00036836	-0.044705	13.7713	0.0002814	0.05148	12.8264	0.00044858	174	0.09738	0.00019676	-476.23
	TKW	rs1863928	7A	109.117	2	8.22441	0.00040499	0.08602	15.7754	0.0001095	0.09657	13.5455	0.00032215	161	0.10024	0.00019676	-476.23
	TKW	rs4002603	2A	704.626	2	8.12058	0.00043092	0.01461	2.42598	0.12123	-0.13736	15.1542	0.00014298	175	0.09612	0.00019676	-476.23
	TKW	rs5582801	4A	707.165	2	8.0455	0.00046051	-0.013586	1.79272	0.1824	-0.12658	15.9515	9.701e-05	176	0.09394	0.00019676	-476.23
	TKW	rs5582800	5B	607.549	2	8.0455	0.00046051	-0.013586	1.79272	0.1824	-0.12658	15.9515	9.701e-05	176	0.09394	0.00019676	-476.23
	TKW	rs1092904	5A	5.35791	2	8.00345	0.00049695	-0.010464	0.8779	0.35027	-0.11051	11.8442	0.00074836	159	0.09786	0.00019676	-476.23
	TKW	rs2259625	4B	622.271	2	7.96594	0.00050923	0.03199	12.5511	0.00052347	0.02973	1.06729	0.30317	163	0.09846	0.00019676	-476.23
	TKW	rs1117295	5B	532.601	2	7.72917	0.00061969	0.00689	0.45183	0.50241	-0.087566	12.3384	0.00057342	172	0.09183	0.00019676	-476.23
	TKW	rs5372381	5A	37.2885	2	7.75501	0.00062673	0.08175	14.1252	0.00024552	0.0958	13.8205	0.00028469	156	0.09602	0.00019676	-476.23
	TKW	rs4004816	5B	533.557	2	7.68418	0.00064446	-0.0027206	0.08002	0.77763	-0.09572	14.6392	0.00018441	173	0.09248	0.00019676	-476.23
	TKW	rs1071279	3B	809.028	2	7.54534	0.00073181	-0.0092598	1.87571	0.17268	-0.065463	10.9565	0.00115	173	0.09001	0.00019676	-476.23
	TKW	rs7333346	5B	535.442	2	7.54899	0.00074236	0.00077955	0.0049	0.94426	-0.10932	13.8756	0.0002725	164	0.09746	0.00019676	-476.23
	TKW	rs1253329	2B	683.012	2	7.48018	0.00079878	0.02692	6.21738	0.01373	-0.081639	5.24541	0.02339	159	0.09559	0.00019676	-476.23
	TKW	rs1218943	6A	598.584	2	7.40252	0.0008298	0.00193	0.02311	0.87936	-0.1353	13.9141	0.00026141	176	0.08643	0.00019676	-476.23
	TKW	rs1208237	5A	18.0104	2	7.42758	0.0008327	0.03845	11.38	0.00093916	-0.086243	2.03775	0.15546	162	0.09998	0.00019676	-476.23
	TKW	rs4005079	6A	587.828	2	7.38702	0.00084171	0.00478	0.1952	0.65919	-0.15902	13.5582	0.00031142	176	0.08625	0.00019676	-476.23
	TKW	rs3955313	1A	526.792	2	7.35421	0.00088508	0.00063193	0.00252	0.96005	-0.16423	13.8405	0.00027665	165	0.09256	0.00019676	-476.23
	BIO, biomass; CHLD, chlorophyll degradation; CHLH, chlorophyll at heading; CHLM, chlorophyll at maturity; CTH, canopy temperature at heading; DH, days to heading; DM, days to maturity; GFD, grain filling duration; GY, grain yield; HI, harvest index; HTE1, heat tolerance efficiency evaluated in MED/SD1; PHT, plant height; SN, seed number/spike; TKW, thousand kernel weight.
