# Supplementary material for: Exploiting Wild Emmer Wheat Diversity to Improve Wheat A and B Genomes in Breeding for Heat Stress Adaptation
Source: Front Plant Sci. 2022 Jul 22;13:895742. doi: 10.3389/fpls.2022.895742 (PMC9355596; doi:10.3389/fpls.2022.895742)
Supplement: Supplementary file 1 [file Data_Sheet_1.zip › Supplementary Material/Table S9.xlsx]

## Sheet: Sheet1
	Supplementary Table 9. Summary of significant (P<0.001) marker–trait associations (MTAs) detected in MDLs evaluated in Wad Medani second sowing date (MED/SD2) during the 2019–20 growing season.
	Trait	Marker	Chromosome	Position (Mbp)	df	F	P-value	add_effect	add_F	add_p	dom_effect	dom_F	dom_p	errordf	MarkerR2	Genetic	Residual
	BIO	rs5411136	3A	712.303	2	12.4375	9.6811e-06	1369.81	18.5549	2.8995e-05	2701.87	3.80849	0.05277	165	0.15434	414908	3079.28
	BIO	rs1001418	3A	713.397	2	11.6276	1.8716e-05	-1411.4	19.0436	2.2318e-05	1240.5	1.53616	0.21693	175	0.13549	414908	3079.28
	BIO	rs2290456	3A	708.346	1	23.2848	3.0915e-06	NaN	NaN	NaN	NaN	NaN	NaN	177	0.13425	414908	3079.28
	BIO	rs1016105	3B	774.068	2	10.3303	6.2146e-05	713.026	5.42329	0.02119	5003.86	12.5537	0.00052553	160	0.12775	414908	3079.28
	BIO	rs984212	3A	713.346	2	10.0156	7.7509e-05	1419.92	19.2131	2.0482e-05	5.58957	4.4566e-05	0.99468	177	0.11549	414908	3079.28
	BIO	rs7353920	6B	657.524	2	9.6931	0.00010376	-11.423	0.00238	0.96118	3296.8	19.0766	2.1907e-05	176	0.11191	414908	3079.28
	BIO	rs1044703	3B	800.44	1	14.9072	0.00016057	NaN	NaN	NaN	NaN	NaN	NaN	176	0.08596	414908	3079.28
	BIO	rs7927015	6B	651.84	2	9.18582	0.00016329	16.7448	0.00331	0.95421	3538.01	17.4179	4.791e-05	177	0.10593	414908	3079.28
	BIO	rs981534	3B	67.1385	2	9.11796	0.00017541	207.218	0.35328	0.55308	4698.51	16.6374	7.0274e-05	173	0.10801	414908	3079.28
	BIO	rs1079045	3A	713.365	2	8.80733	0.00023451	-1443.8	17.0067	5.9534e-05	551.158	0.15495	0.69437	169	0.10667	414908	3079.28
	BIO	rs1207485	1A	535.052	2	8.99527	0.00019964	73.9684	0.05329	0.81773	4773.86	17.1926	5.4961e-05	166	0.11046	414908	3079.28
	BIO	rs1279802	2B	760.414	2	8.96536	0.00020565	85.9468	0.06969	0.79214	4769.96	17.1854	5.5308e-05	165	0.10681	414908	3079.28
	BIO	rs1277234	3A	707.861	2	9.00439	0.00019381	1243.13	14.9726	0.00015648	2078.46	2.24867	0.13563	174	0.10405	414908	3079.28
	BIO	rs1023494	3A	727.2	2	8.57796	0.00029063	-1288.1	16.0177	9.6244e-05	-1544.4	10.2519	0.00165	166	0.10276	414908	3079.28
	BIO	rs1378232	6A	603.41	2	8.54505	0.00030173	-127.95	0.15843	0.69116	3519.19	16.8921	6.3938e-05	163	0.11104	414908	3079.28
	BIO	rs1026927	3A	714.869	2	8.37684	0.00034938	-1238.5	14.7768	0.00017542	2415.69	1.48394	0.22499	165	0.09999	414908	3079.28
	BIO	rs1206236	3B	769.701	2	8.21912	0.00040591	460.129	1.57026	0.21207	5078.97	12.7789	0.00046857	162	0.10213	414908	3079.28
	BIO	rs5350239	6B	648.041	2	8.15432	0.00041614	-69.212	0.06993	0.79177	2955.9	16.0539	9.2129e-05	177	0.09403	414908	3079.28
	BIO	rs999768	2B	143.195	2	7.87925	0.000535	-1145.3	6.70794	0.01044	5456.92	7.88789	0.00556	177	0.09086	414908	3079.28
	BIO	rs2282478	6B	652.296	2	7.79483	0.00059613	-3.5668	0.00011961	0.99129	3885.08	15.1882	0.00014481	162	0.09701	414908	3079.28
	BIO	rs1138009	6B	465.205	2	7.592	0.00071234	115.914	0.12705	0.72199	5482.33	15.178	0.00014448	165	0.09179	414908	3079.28
	BIO	rs1229403	1A	348.562	2	7.55129	0.0007334	605.561	3.20211	0.07542	4584	11.0333	0.00111	169	0.08937	414908	3079.28
	BIO	rs1059004	6A	443.433	2	7.5254	0.00074393	-92.018	0.1046	0.74678	2171.19	14.3122	0.00021589	174	0.08801	414908	3079.28
	BIO	rs1095722	3A	717.459	2	7.47921	0.00079277	1137.99	13.9873	0.00025856	-2574.3	1.72343	0.19119	163	0.09359	414908	3079.28
	BIO	rs3064794	7A	132.602	2	7.42442	0.00081761	-1126.1	9.4054	0.00253	-2198.6	2.30006	0.13128	173	0.08939	414908	3079.28
	BIO	rs3570011	1A	563.816	2	7.41949	0.00081984	-78.961	0.04419	0.83375	5336.72	14.2726	0.00022011	174	0.08672	414908	3079.28
	BIO	rs5324565	6B	659.698	2	7.42037	0.0008283	180.713	0.20235	0.65344	5463.35	14.7929	0.00017292	168	0.08738	414908	3079.28
	BIO	rs12768606	2B	765.066	2	7.41916	0.00082921	67.7023	0.03189	0.85851	5340.2	14.1697	0.00023416	168	0.08715	414908	3079.28
	BIO	rs4988943	2B	117.564	2	7.39983	0.00084243	-1052.3	5.64459	0.01869	5475.34	7.92948	0.00547	169	0.08927	414908	3079.28
	BIO	rs1699577	1A	563.338	2	7.36993	0.00085651	42.27	0.01374	0.90682	5345.04	14.3834	0.0002081	175	0.08826	414908	3079.28
	BIO	rs39604672	6B	281.452	2	7.38623	0.00086125	106.293	0.07593	0.78325	5430.53	14.6605	0.000186	164	0.08917	414908	3079.28
	BIO	rs1089334	6B	649.376	2	7.34631	0.00087232	26.5571	0.01025	0.9195	2719.26	14.0631	0.00024255	177	0.08471	414908	3079.28
	BIO	rs4910116	5B	512.725	2	7.33702	0.00089233	463.9	3.10419	0.07999	5429.75	13.0057	0.00041386	169	0.0875	414908	3079.28
	BIO	rs2277084	3A	714.34	2	7.33462	0.00089764	1422.22	13.4505	0.00033363	475.735	0.16864	0.68187	167	0.09019	414908	3079.28
	BIO	rs1233068	2A	626.348	2	7.33678	0.0008993	-137.79	0.16107	0.68872	5251.05	13.808	0.00028108	165	0.09037	414908	3079.28
	BIO	rs1203258	2B	471.872	2	7.30117	0.00094221	77.2242	0.03541	0.85098	4440.78	13.906	0.00027189	158	0.09366	414908	3079.28
	BIO	rs3953702	5B	692.848	2	7.23877	0.0009647	-921.25	12.1076	0.00063972	-647.12	0.78696	0.37629	176	0.08356	414908	3079.28
	BIO	rs4393896	5A	433.093	2	7.21353	0.00098576	-137.54	0.2124	0.64549	3817.12	14.3689	0.0002088	177	0.08318	414908	3079.28
	BIO	rs1164950	2B	152.956	2	7.23887	0.00099124	-1091.7	5.30283	0.02264	5576.58	8.24013	0.00468	161	0.09216	414908	3079.28
	BIO	rs1094592	2B	145.432	2	7.20616	0.0009941	-973.6	5.37044	0.02169	5545.82	8.15965	0.00482	176	0.0831	414908	3079.28
	CHLD	rs4991129	2A	752.743	2	10.8938	3.5478e-05	0.00295	0.18791	0.66522	-0.12785	21.6014	6.7288e-06	177	0.12347	2.1333e-08	-569.7
	CHLD	rs1209389	2A	758.458	2	8.74737	0.00024272	-0.0036219	0.31472	0.57554	-0.10028	17.3967	4.8398e-05	177	0.09982	2.1333e-08	-569.7
	CHLD	rs32940777	7B	703.146	2	8.48096	0.00031723	0.0327	12.3081	0.00058754	-0.042747	1.56919	0.21217	166	0.09938	2.1333e-08	-569.7
	CHLD	rs7336062	6B	515.862	2	7.70948	0.00062382	-0.012456	2.97991	0.08612	-0.052017	7.48098	0.0069	178	0.08703	2.1333e-08	-569.7
	CHLD	rs1215945	1B	505.034	2	7.55965	0.00071575	-0.010905	2.92683	0.08894	-0.10088	13.716	0.00028718	178	0.08533	2.1333e-08	-569.7
	CHLD	rs12776838	1B	652.355	2	7.34581	0.00088682	0.01814	2.89298	0.09091	-0.071816	14.6232	0.00018777	168	0.08637	2.1333e-08	-569.7
	CHLD	rs1863625	6B	132.13	2	7.24397	0.00095849	-0.0019939	0.12779	0.72118	-0.090715	14.4122	0.00020443	177	0.08195	2.1333e-08	-569.7
	CHLH	rs3939092	7B	64.2985	2	9.75185	9.8152e-05	0.0002501	0.00441	0.9471	0.03763	18.2445	3.2348e-05	177	0.11265	0.00017213	-841.69
	CHLH	rs2288384	2B	65.6812	2	9.34194	0.00014421	-0.032419	18.5874	2.8008e-05	-0.032246	11.9181	0.00070822	171	0.10907	0.00017213	-841.69
	CHLH	rs1695956	3B	531.995	1	14.9438	0.00015805	NaN	NaN	NaN	NaN	NaN	NaN	175	0.0864	0.00017213	-841.69
	CHLH	rs5582607	7B	104.573	2	9.19793	0.00016151	-0.036121	11.8028	0.00074422	-0.047224	18.0741	3.5071e-05	177	0.10625	0.00017213	-841.69
	CHLH	rs3945038	1B	545.335	2	9.1987	0.00016888	-0.022186	15.4525	0.00012784	-0.03	8.16184	0.00487	161	0.10945	0.00017213	-841.69
	CHLH	rs3936723	5A	30.1221	2	8.58121	0.00028689	0.03324	17.1509	5.5434e-05	-0.02999	9.75338	0.00212	170	0.11056	0.00017213	-841.69
	CHLH	rs4990317	7A	714.949	2	8.53185	0.00029716	-0.029617	14.7835	0.00017155	-0.034153	14.7469	0.00017463	174	0.10879	0.00017213	-841.69
	CHLH	rs5331903	4B	586.267	2	8.26783	0.00037524	0.01075	10.6014	0.00137	-0.014539	2.82676	0.09455	177	0.09551	0.00017213	-841.69
	CHLH	rs1086242	2A	519.993	2	8.23892	0.00039299	-0.014488	15.2214	0.00014052	-0.014866	2.21734	0.13844	168	0.0987	0.00017213	-841.69
	CHLH	rs3022648	5B	433.53	2	8.15187	0.00041707	0.03478	10.7624	0.00126	-0.047629	16.2734	8.2887e-05	177	0.09417	0.00017213	-841.69
	CHLH	rs4397808	7B	85.6506	2	8.1316	0.00042486	-0.0365	11.8915	0.00071187	-0.042977	16.0684	9.1485e-05	177	0.09393	0.00017213	-841.69
	CHLH	rs1122111	5A	434.264	2	8.04696	0.00046276	-0.034816	10.776	0.00126	-0.047806	16.0921	9.129e-05	173	0.09351	0.00017213	-841.69
	CHLH	rs7333375	5A	639.352	2	7.99915	0.00047946	-0.011664	14.008	0.0002492	0.00783	0.71483	0.39904	177	0.0924	0.00017213	-841.69
	CHLH	rs1410611	3B	568.848	2	7.9895	0.00048467	0.02004	15.5811	0.00011602	-0.0055423	0.37146	0.54303	176	0.09239	0.00017213	-841.69
	CHLH	rs1073641	2A	504.274	2	8.0063	0.00048648	-0.013719	12.0259	0.00067509	0.01638	2.67603	0.10385	167	0.10816	0.00017213	-841.69
	CHLH	rs3021069	5B	528.802	2	7.95907	0.00050136	0.03978	13.7126	0.00029015	-0.029305	6.11548	0.01441	173	0.09409	0.00017213	-841.69
	CHLH	rs1863405	2A	162.816	2	7.91222	0.00052012	0.04033	14.9481	0.00015771	-0.032877	8.02937	0.00517	176	0.09142	0.00017213	-841.69
	CHLH	rs1107107	6B	14.0144	2	7.68679	0.00065619	0.00417	2.33	0.12894	0.03529	14.6306	0.00018914	163	0.10309	0.00017213	-841.69
	CHLH	rs1321605	4B	574.6	2	7.64654	0.00066208	0.01936	14.5907	0.00018736	-0.011918	4.891	0.02834	177	0.08833	0.00017213	-841.69
	CHLH	rs1233721	3B	16.5139	2	7.60118	0.00069021	0.00342	0.44234	0.5069	0.03923	14.567	0.00018954	177	0.08781	0.00017213	-841.69
	CHLH	rs1700056	1A	577.245	2	7.53476	0.00074751	0.00917	11.7998	0.00075571	0.01912	4.58497	0.03378	167	0.09027	0.00017213	-841.69
	CHLH	rs981123	2A	76.9387	2	7.41474	0.00081912	0.01791	12.4242	0.00054544	-0.0038324	0.16365	0.68633	177	0.08565	0.00017213	-841.69
	CHLH	rs980685	5B	687.446	2	7.4016	0.00082907	-0.037621	12.4715	0.00053273	-0.041466	14.673	0.00017997	177	0.0855	0.00017213	-841.69
	CHLH	rs2293642	6A	569.373	2	7.33281	0.00088624	-0.011756	11.8394	0.00073264	-0.010476	1.62371	0.20435	175	0.08683	0.00017213	-841.69
	CHLH	rs1202743	1B	597.34	2	7.20948	0.00098944	-0.016073	10.3242	0.00157	-0.027278	11.7891	0.00074939	177	0.08328	0.00017213	-841.69
	CHLM	rs7336178	1A	522.966	2	21.8835	4.1963e-09	5.38176	43.7401	5.657e-10	-5.3861	33.9692	3.1123e-08	164	0.28788	2.6097e-05	653.103
	CHLM	rs3021069	5B	528.802	2	23.2385	1.2649e-09	5.40677	44.1089	4.2367e-10	-4.7103	27.8042	4.1344e-07	174	0.26812	2.6097e-05	653.103
	CHLM	rs1228050	2A	763.758	2	9.74852	0.00010084	-0.11816	0.19007	0.66344	7.05542	18.3229	3.1921e-05	169	0.12754	2.6097e-05	653.103
	CHLM	rs1092210	2A	763.213	2	7.29309	0.00094916	-0.29022	1.02552	0.31284	6.24137	14.3611	0.00021799	158	0.09742	2.6097e-05	653.103
	CHLM	rs1267702	2A	759.785	2	7.52992	0.00073951	0.31487	1.473	0.22659	4.07016	12.002	0.00067537	175	0.08647	2.6097e-05	653.103
	CHLM	rs1209389	2A	758.458	2	10.8687	3.6274e-05	-0.014288	0.004	0.94962	3.82332	20.674	1.0344e-05	177	0.12401	2.6097e-05	653.103
	CHLM	rs1114608	6A	591.765	2	16.8878	2.2959e-07	0.20062	0.48403	0.48764	6.83821	33.6338	3.586e-08	164	0.20271	2.6097e-05	653.103
	CHLM	rs1062872	1A	522.682	2	16.8595	2.1245e-07	0.01054	0.00164	0.96777	6.72061	33.3471	3.6442e-08	176	0.20033	2.6097e-05	653.103
	CHLM	rs2290054	5B	678.381	2	13.2476	4.8261e-06	0.01188	0.00187	0.96556	4.86475	25.5134	1.2067e-06	165	0.16984	2.6097e-05	653.103
	CHLM	rs2288384	2B	65.6812	2	13.0187	5.6543e-06	-2.922	25.5835	1.1244e-06	-3.0428	19.7818	1.595e-05	172	0.16428	2.6097e-05	653.103
	CHLM	rs1089212	3A	701.77	2	12.6577	7.6885e-06	-0.3826	3.30963	0.07069	3.65037	19.2269	2.0609e-05	173	0.15857	2.6097e-05	653.103
	CHLM	rs12769106	5B	647.007	2	9.82825	9.5805e-05	0.09834	0.18556	0.66723	7.25058	19.6547	1.7481e-05	163	0.15579	2.6097e-05	653.103
	CHLM	rs1220492	4A	646.12	2	11.4922	2.1989e-05	-0.16586	0.35147	0.55414	4.64238	22.7912	4.1064e-06	165	0.15568	2.6097e-05	653.103
	CHLM	rs1213102	1A	518.722	2	13.0048	5.6361e-06	-0.13081	0.25918	0.61136	4.86375	25.9697	9.3052e-07	175	0.15532	2.6097e-05	653.103
	CHLM	rs3064546	2A	757.655	2	7.31898	0.00089913	-0.18586	0.63699	0.42594	2.91125	14.604	0.00018722	174	0.09252	2.6097e-05	653.103
	CHLM	rs1052066	2A	757.176	2	20.4713	1.1059e-08	-0.26126	1.1914	0.27661	5.42414	40.7265	1.6405e-09	176	0.2341	2.6097e-05	653.103
	CHLM	rs2242043	4B	57.5292	2	13.1388	4.9449e-06	-0.19289	0.45934	0.49885	3.91954	25.7288	1.0206e-06	178	0.1499	2.6097e-05	653.103
	CHLM	rs1120723	5A	501.013	2	9.50146	0.0001269	-3.1451	14.9327	0.0001623	-2.4466	8.01183	0.00525	166	0.14945	2.6097e-05	653.103
	CHLM	rs1128442	6A	550.296	2	9.77239	9.6925e-05	-0.092439	0.13301	0.71579	7.12889	19.0311	2.245e-05	175	0.14944	2.6097e-05	653.103
	CHLM	rs1215945	1B	505.034	2	13.0922	5.1484e-06	0.24169	1.1751	0.27989	4.86412	26.0654	8.7733e-07	178	0.14937	2.6097e-05	653.103
	CHLM	rs4405026	2A	756.892	2	13.0739	5.4485e-06	0.1666	0.42605	0.51486	4.65953	22.8152	3.9683e-06	170	0.15441	2.6097e-05	653.103
	CHLM	rs4405026	2A	756.892	2	12.8705	6.2405e-06	-0.022126	0.00964	0.92192	4.8295	24.8173	1.5398e-06	178	0.14684	2.6097e-05	653.103
	CHLM	rs1218562	2A	755.657	2	20.3946	1.1509e-08	0.23613	1.04082	0.30908	5.39917	40.5732	1.7083e-09	178	0.23268	2.6097e-05	653.103
	CHLM	rs12854643	5B	679.871	2	10.5315	5.1453e-05	0.41148	1.91046	0.1689	6.84358	17.3575	5.1282e-05	163	0.1435	2.6097e-05	653.103
	CHLM	rs1139314	2A	755.649	2	10.5455	4.9689e-05	-0.26624	1.44752	0.23069	6.99741	18.2109	3.3652e-05	169	0.13395	2.6097e-05	653.103
	CHLM	rs1079731	7B	634.207	2	12.1172	1.2035e-05	-0.077194	0.12288	0.72637	4.69704	24.2274	2.012e-06	178	0.13825	2.6097e-05	653.103
	CHLM	rs1141497	7B	635.139	2	12.1172	1.2035e-05	0.07719	0.12288	0.72637	4.69704	24.2274	2.012e-06	178	0.13825	2.6097e-05	653.103
	CHLM	rs1120468	3A	703.842	2	8.96461	0.00020141	0.28404	1.57718	0.21094	2.85694	14.4267	0.00020454	173	0.13806	2.6097e-05	653.103
	CHLM	rs3936723	5A	30.1221	2	11.1994	2.7705e-05	2.77879	22.3963	4.7839e-06	-2.6354	15.6053	0.00011594	171	0.13406	2.6097e-05	653.103
	CHLM	rs1092904	5A	5.35791	2	7.24672	0.00098415	-0.010251	0.00127	0.97165	3.17242	13.4162	0.0003432	161	0.134	2.6097e-05	653.103
	CHLM	rs986208	2A	755.601	2	20.3946	1.1509e-08	-0.23613	1.04082	0.30908	5.39917	40.5732	1.7083e-09	178	0.23268	2.6097e-05	653.103
	CHLM	rs1394377	7B	656.144	2	10.7124	4.181e-05	-0.0033	0.00030634	0.98606	3.7999	21.2125	8.0856e-06	176	0.1339	2.6097e-05	653.103
	CHLM	rs1165147	2B	666.718	2	9.82921	9.5724e-05	0.16907	0.40685	0.52452	7.23998	19.5894	1.8019e-05	163	0.13358	2.6097e-05	653.103
	CHLM	rs1235374	3A	698.255	2	7.58148	0.00071485	-0.030939	0.01821	0.89282	3.17779	14.5271	0.00019674	168	0.13303	2.6097e-05	653.103
	CHLM	rs1388360	3A	695.646	2	11.5101	2.1272e-05	-0.11307	0.20571	0.65076	4.60103	22.9299	3.7835e-06	169	0.13263	2.6097e-05	653.103
	CHLM	rs1088739	7B	706.949	2	11.529	2.0247e-05	-0.27101	1.35855	0.24543	4.59891	22.9333	3.6464e-06	177	0.13204	2.6097e-05	653.103
	CHLM	rs1062544	1A	507.655	2	11.4268	2.2329e-05	0.37062	1.00098	0.31852	5.65649	22.8486	3.8231e-06	175	0.13158	2.6097e-05	653.103
	CHLM	rs1090186	7B	663.179	2	10.5305	5.1704e-05	-0.021856	0.01249	0.91115	3.77687	20.8702	1.0011e-05	162	0.13059	2.6097e-05	653.103
	CHLM	rs5579533	7B	661.373	2	10.4894	5.3608e-05	0.01159	0.00378	0.95106	3.76475	20.7856	1.0408e-05	162	0.13018	2.6097e-05	653.103
	CHLM	rs1258373	3A	694.227	2	8.37114	0.00034538	0.10314	0.20629	0.65029	3.40915	16.6807	6.9007e-05	172	0.13016	2.6097e-05	653.103
	CHLM	rs1208237	5A	18.0104	2	10.5133	5.2085e-05	-0.37295	1.64096	0.2021	6.909	17.6977	4.3535e-05	164	0.12996	2.6097e-05	653.103
	CHLM	rs1102296	4A	11.1755	2	11.1737	2.8339e-05	-0.38676	2.03331	0.1558	2.729	14.5908	0.00018957	171	0.12919	2.6097e-05	653.103
	CHLM	rs1060943	2A	755.601	2	8.51683	0.00029852	0.02682	0.01415	0.90544	3.44517	16.2732	8.2706e-05	178	0.09717	2.6097e-05	653.103
	CHLM	rs44298360	1A	525.171	2	10.3526	6.0704e-05	0.04158	0.04753	0.82772	3.39529	20.6341	1.1206e-05	161	0.12852	2.6097e-05	653.103
	CHLM	rs1166302	1A	520.771	2	10.0267	7.9242e-05	-0.103	0.15224	0.69693	7.29967	20.0206	1.453e-05	167	0.12846	2.6097e-05	653.103
	CHLM	rs40729395	2B	676.599	2	10.0181	7.9579e-05	0.17282	0.38028	0.53833	7.30765	19.9777	1.4768e-05	168	0.12791	2.6097e-05	653.103
	CHLM	rs3064387	2B	690.686	2	10.0459	7.7639e-05	-0.044165	0.04442	0.83335	4.2057	19.4212	1.9137e-05	168	0.1279	2.6097e-05	653.103
	CHLM	rs984393	2A	755.261	2	11.7876	1.6198e-05	-0.14161	0.2617	0.60963	4.09442	22.7535	3.9761e-06	176	0.14683	2.6097e-05	653.103
	CHLM	rs1082368	2A	754.667	2	20.1265	1.4291e-08	-0.11807	0.18214	0.67008	5.30697	38.2628	4.4626e-09	178	0.22963	2.6097e-05	653.103
	CHLM	rs2290095	6A	550.309	2	9.96538	8.3126e-05	0.13846	0.27444	0.60109	7.29738	19.9064	1.521e-05	169	0.12665	2.6097e-05	653.103
	CHLM	rs14925016	2B	675.647	2	9.97859	8.2426e-05	-0.19062	0.42524	0.51527	7.29897	19.8991	1.5317e-05	168	0.12619	2.6097e-05	653.103
	CHLM	rs3025062	5B	687.02	2	9.84367	9.4503e-05	0.00881	0.00112	0.97329	7.23237	19.6776	1.7296e-05	163	0.12607	2.6097e-05	653.103
	CHLM	rs4009271	2A	752.992	2	10.1166	7.1716e-05	0.22208	0.65251	0.42038	7.41842	20.2231	1.294e-05	173	0.12684	2.6097e-05	653.103
	CHLM	rs1115154	6A	15.1789	2	10.3	6.1121e-05	-0.96265	12.9162	0.00043044	1.05187	2.1335	0.14602	172	0.12437	2.6097e-05	653.103
	CHLM	rs4991129	2A	752.743	2	12.9324	5.9423e-06	-0.26112	1.20174	0.27453	4.89057	25.8388	9.7641e-07	177	0.1485	2.6097e-05	653.103
	CHLM	rs4009225	6B	49.5554	2	9.83317	9.3511e-05	0.00291	0.00010361	0.99189	7.22665	19.4101	1.917e-05	169	0.1239	2.6097e-05	653.103
	CHLM	rs3024830	3A	702.744	2	10.7739	4.0017e-05	-0.40948	3.59953	0.05954	2.13014	13.6854	0.00029406	173	0.12377	2.6097e-05	653.103
	CHLM	rs996462	5A	15.3875	2	9.79129	9.7693e-05	-0.055446	0.03012	0.86245	7.24748	19.3482	1.9869e-05	167	0.12341	2.6097e-05	653.103
	CHLM	rs1311487	2A	751.661	2	8.13825	0.00043155	0.18375	0.55145	0.45882	3.97341	16.2122	8.746e-05	167	0.12899	2.6097e-05	653.103
	CHLM	rs1127943	2B	681.906	2	9.85526	8.9466e-05	0.05818	0.05573	0.81367	7.24013	19.7099	1.6222e-05	177	0.12263	2.6097e-05	653.103
	CHLM	rs2256874	5B	674.05	2	10.1129	7.2906e-05	-0.31556	0.92908	0.33655	7.41534	20.1652	1.3486e-05	169	0.1224	2.6097e-05	653.103
	CHLM	rs4002603	2A	704.626	2	10.7024	4.2039e-05	-0.16804	0.48812	0.48573	4.4312	21.4018	7.3796e-06	177	0.12232	2.6097e-05	653.103
	CHLM	rs5581909	5A	17.6246	2	9.83086	9.1442e-05	0.02521	0.00693	0.93375	7.20299	19.1834	2.077e-05	177	0.12232	2.6097e-05	653.103
	CHLM	rs1095427	1B	519.876	2	10.2415	6.5728e-05	0.27237	1.48897	0.22419	3.15026	20.4666	1.1863e-05	166	0.12075	2.6097e-05	653.103
	CHLM	rs1217551	5B	650.905	2	10.3617	5.7477e-05	-0.31151	1.43196	0.23315	7.36459	20.2	1.3033e-05	174	0.1191	2.6097e-05	653.103
	CHLM	rs49461883	7A	483.16	2	9.5306	0.00012214	-0.019381	0.00497	0.94389	7.10098	18.6908	2.6763e-05	170	0.1191	2.6097e-05	653.103
	CHLM	rs5582221	2B	691.856	2	10.347	5.785e-05	-3.4874	18.2007	3.312e-05	-3.9641	20.4405	1.1571e-05	176	0.11872	2.6097e-05	653.103
	CHLM	rs14925014	1A	496.462	2	10.2469	6.4728e-05	-0.12125	0.24058	0.62445	4.3635	20.4356	1.1896e-05	169	0.11785	2.6097e-05	653.103
	CHLM	rs1091278	5A	320.036	2	9.66424	0.0001094	0.0745	0.08389	0.77247	4.22008	18.9763	2.3641e-05	167	0.11729	2.6097e-05	653.103
	CHLM	rs1237690	5B	601.094	2	10.2108	6.511e-05	-0.79214	7.07263	0.00858	2.0169	6.63226	0.01087	177	0.11688	2.6097e-05	653.103
	CHLM	rs986158	1B	635.702	2	9.96824	8.3466e-05	0.28505	0.70843	0.40123	4.40711	19.7308	1.6625e-05	167	0.1163	2.6097e-05	653.103
	CHLM	rs3934394	4B	118.575	2	10.1058	7.2181e-05	-3.4501	17.6256	4.3751e-05	-3.9948	19.1324	2.1474e-05	174	0.11561	2.6097e-05	653.103
	CHLM	rs1690605	6A	596.199	2	9.74498	0.00010351	0.10015	0.34048	0.56041	7.06949	18.7231	2.7076e-05	162	0.11545	2.6097e-05	653.103
	CHLM	rs4911104	3A	702.164	2	10.1142	7.0969e-05	0.45669	5.0589	0.02579	2.36512	11.843	0.0007294	177	0.11542	2.6097e-05	653.103
	CHLM	rs3023373	6A	598.565	2	10.0605	7.4232e-05	0.25807	0.87919	0.34975	6.9634	18.0215	3.5858e-05	178	0.11478	2.6097e-05	653.103
	CHLM	rs5582801	4A	707.165	2	10.0532	7.472e-05	-0.58487	4.72165	0.03117	2.76555	10.4893	0.00144	178	0.1147	2.6097e-05	653.103
	CHLM	rs5582800	5B	607.549	2	10.0532	7.472e-05	-0.58487	4.72165	0.03117	2.76555	10.4893	0.00144	178	0.1147	2.6097e-05	653.103
	CHLM	rs1124915	2B	85.7489	2	9.9716	8.0379e-05	3.61801	19.6478	1.6648e-05	-3.3547	15.3981	0.00012623	178	0.11377	2.6097e-05	653.103
	CHLM	rs1107154	5A	12.1936	2	9.83716	9.0663e-05	-0.0648	0.04568	0.83101	4.16953	18.0755	3.495e-05	178	0.11223	2.6097e-05	653.103
	CHLM	rs3023364	2A	509.284	2	12.2701	1.1421e-05	-0.11912	0.15359	0.69567	4.03097	21.9404	6.1628e-06	161	0.15064	2.6097e-05	653.103
	CHLM	rs1205801	4A	505.355	2	9.71654	0.0001022	0.00772	0.00065423	0.97962	5.11534	19.0727	2.2085e-05	174	0.11121	2.6097e-05	653.103
	CHLM	rs5579533	7B	661.373	2	8.97976	0.00020359	0.03755	0.04224	0.83743	3.13386	17.8721	4.0098e-05	164	0.11089	2.6097e-05	653.103
	CHLM	rs1202743	1B	597.34	2	9.39434	0.00013496	-1.3914	17.8529	3.8848e-05	-1.7763	7.92193	0.00546	178	0.10718	2.6097e-05	653.103
	CHLM	rs4005883	7B	372.423	2	9.34115	0.00014158	-2.0502	18.4802	2.8852e-05	-1.6853	8.97478	0.00315	178	0.10657	2.6097e-05	653.103
	CHLM	rs3027978	1B	599.146	2	9.10486	0.00017566	0.20487	0.57364	0.44987	2.6275	17.723	4.1433e-05	177	0.10427	2.6097e-05	653.103
	CHLM	rs2268359	6A	594.671	2	9.06813	0.00018346	-0.028943	0.01827	0.89264	3.17246	17.5074	4.6405e-05	173	0.10424	2.6097e-05	653.103
	CHLM	rs4008147	4A	590.792	2	8.20722	0.00040082	3.07674	14.3095	0.000217	-2.4535	7.45603	0.00701	172	0.10251	2.6097e-05	653.103
	CHLM	rs2277412	5B	604.187	2	8.49966	0.00030667	0.56554	3.9994	0.04716	3.71032	9.78022	0.00209	173	0.10218	2.6097e-05	653.103
	CHLM	rs1073641	2A	504.274	2	7.41015	0.00083609	-0.21466	0.89405	0.34581	2.97667	12.8817	0.00044076	168	0.09458	2.6097e-05	653.103
	CHLM	rs1112946	4A	672.323	2	8.48524	0.00031928	-0.080962	0.12045	0.72902	3.37967	16.0556	9.5507e-05	162	0.1009	2.6097e-05	653.103
	CHLM	rs1696673	7B	640.723	2	8.65272	0.00027029	-0.014772	0.00561	0.9404	2.11558	16.2757	8.4623e-05	168	0.10021	2.6097e-05	653.103
	CHLM	rs1069895	4A	8.25459	2	8.29021	0.00038067	0.41653	2.14863	0.14474	2.00952	8.89034	0.00333	162	0.0991	2.6097e-05	653.103
	CHLM	rs38283832	1B	563.772	2	8.57039	0.00028831	-1.9415	16.4906	7.558e-05	-1.3774	4.29802	0.03972	172	0.09896	2.6097e-05	653.103
	CHLM	rs1862701	7B	624.563	2	8.65581	0.00026312	0.10267	0.37868	0.53913	1.84866	17.3099	5.0316e-05	178	0.09876	2.6097e-05	653.103
	CHLM	rs1100714	5B	670.868	2	8.24087	0.00038789	0.15191	0.35809	0.55039	3.72928	14.8551	0.00016601	173	0.09848	2.6097e-05	653.103
	CHLM	rs1207784	1B	466.335	2	8.61708	0.00027254	-2.9768	13.3841	0.00033825	-3.4686	16.7543	6.5635e-05	178	0.09831	2.6097e-05	653.103
	CHLM	rs4009243	3A	705.247	2	8.52725	0.0002991	0.80916	11.9106	0.00070891	0.73134	1.39565	0.23915	173	0.09797	2.6097e-05	653.103
	CHLM	rs1115511	5B	118.117	2	8.47116	0.00031397	-1.91	15.8461	0.00010253	-2.16	12.9712	0.00041753	174	0.09765	2.6097e-05	653.103
	CHLM	rs3064427	5B	533.724	2	7.71231	0.00063309	-0.099616	0.17305	0.67797	3.79566	15.3643	0.00013085	169	0.09764	2.6097e-05	653.103
	CHLM	rs3222542	1B	120.591	2	8.31683	0.0003662	2.26793	15.2318	0.00013981	-2.761	14.0947	0.0002429	168	0.09754	2.6097e-05	653.103
	CHLM	rs1187807	2A	479.706	2	9.24901	0.00016047	-0.32118	2.29752	0.13162	3.1313	17.4992	4.796e-05	163	0.12297	2.6097e-05	653.103
	CHLM	rs1115318	4A	9.39123	2	8.48679	0.00030885	0.42534	2.24025	0.13635	2.23512	9.67597	0.0022	175	0.09734	2.6097e-05	653.103
	CHLM	rs2317268	4B	548.002	2	8.51253	0.00030036	-0.013903	0.00211	0.9634	3.4219	15.6909	0.00010978	177	0.09718	2.6097e-05	653.103
	CHLM	rs2253618	2A	418.84	2	7.63833	0.00066588	-0.21787	0.97167	0.32566	1.79483	15.2692	0.00013438	178	0.08715	2.6097e-05	653.103
	CHLM	rs1111300	2A	414.724	2	7.85357	0.00055315	0.08325	0.07617	0.7829	3.72232	14.4161	0.000206	172	0.09064	2.6097e-05	653.103
	CHLM	rs1052776	5A	12.926	2	8.23494	0.00039533	-0.49703	8.03711	0.00518	1.3865	5.9821	0.01554	167	0.09592	2.6097e-05	653.103
	CHLM	rs1129829	2A	350.281	2	8.65499	0.00026974	0.16729	0.73187	0.39356	2.91149	17.2882	5.2224e-05	168	0.11199	2.6097e-05	653.103
	CHLM	rs1125575	1B	667.262	2	8.24211	0.00039095	0.02884	0.01015	0.91986	3.35126	15.4186	0.00012746	169	0.09554	2.6097e-05	653.103
	CHLM	rs1103901	2B	70.6104	2	7.95531	0.00051781	0.00744	0.00072677	0.97853	2.39848	15.1109	0.00015104	160	0.0952	2.6097e-05	653.103
	CHLM	rs1076978	6A	15.7723	2	8.26721	0.00038215	1.0726	15.0016	0.00015594	0.17536	0.04128	0.83925	169	0.095	2.6097e-05	653.103
	CHLM	rs5411637	6B	81.3499	2	8.3231	0.00035607	-3.0661	14.2124	0.00022503	-2.5233	8.40746	0.00423	178	0.09496	2.6097e-05	653.103
	CHLM	rs3959280	3B	596.753	2	8.2814	0.00037304	1.27118	15.0888	0.00014789	-1.5044	8.2797	0.00454	174	0.09488	2.6097e-05	653.103
	CHLM	rs12778966	2A	214.998	2	9.96173	8.2079e-05	-3.5265	18.1299	3.4446e-05	-3.8608	16.9802	5.9499e-05	174	0.12495	2.6097e-05	653.103
	CHLM	rs1057647	5B	540.08	2	7.4689	0.00080026	-0.010696	0.00233	0.96158	2.84607	14.2695	0.00022538	163	0.09444	2.6097e-05	653.103
	CHLM	rs5324318	3A	701.771	2	7.3783	0.00086246	0.31021	2.06493	0.15269	2.42304	10.4491	0.00149	167	0.09423	2.6097e-05	653.103
	CHLM	rs4002889	5B	599.122	2	8.23716	0.00038507	-1.1341	14.3902	0.00020626	0.08413	0.01152	0.91464	178	0.09398	2.6097e-05	653.103
	CHLM	rs1229072	2B	749.609	2	7.97577	0.00050127	-0.19076	0.8983	0.34468	2.04439	12.8682	0.00044522	166	0.09355	2.6097e-05	653.103
	CHLM	rs1128194	1A	490.371	2	8.12956	0.000433	0.05447	0.04618	0.83013	3.34195	15.7632	0.00010796	169	0.09345	2.6097e-05	653.103
	CHLM	rs1034859	5B	600.826	2	8.18776	0.00040281	-1.0452	13.6993	0.00028954	0.30608	0.15511	0.69419	178	0.09341	2.6097e-05	653.103
	CHLM	rs2268563	2A	196.218	2	7.38691	0.00084034	-0.27741	0.93722	0.33438	2.33597	14.7444	0.00017382	177	0.08456	2.6097e-05	653.103
	CHLM	rs2276329	1B	664.102	2	8.13552	0.00042421	0.1152	0.22771	0.63385	2.79356	15.9302	9.8009e-05	176	0.09304	2.6097e-05	653.103
	CHLM	rs1255451	1B	476.524	2	8.11565	0.00043108	-0.17411	0.37212	0.54267	2.22016	12.1898	0.00061314	177	0.09275	2.6097e-05	653.103
	CHLM	rs1696617	2A	182.534	2	8.08456	0.0004426	0.0475	0.01789	0.89377	2.56871	13.3845	0.00033818	178	0.09224	2.6097e-05	653.103
	CHLM	rs3024851	2B	46.8563	2	8.09637	0.00043963	0.51084	2.77534	0.09759	1.48362	6.9919	0.00896	176	0.09244	2.6097e-05	653.103
	CHLM	rs2264931	2A	179.512	2	8.21557	0.00040425	-0.1437	0.18973	0.66374	2.66094	14.8571	0.00016873	165	0.09709	2.6097e-05	653.103
	CHLM	rs4009227	2A	163.975	2	8.04107	0.00046145	-0.54283	2.47548	0.1175	2.31159	15.7349	0.00010747	177	0.09205	2.6097e-05	653.103
	CHLM	rs4009206	1B	518.951	2	8.01097	0.00047431	-0.19472	1.37138	0.24322	2.66855	15.5257	0.00011891	177	0.0918	2.6097e-05	653.103
	CHLM	rs1341985	1B	630.97	2	8.02462	0.00046938	0.16425	0.50136	0.47988	3.37066	16.035	9.3183e-05	176	0.09178	2.6097e-05	653.103
	CHLM	rs981336	2A	162.706	2	8.90014	0.00021136	-0.66266	5.13859	0.02467	1.94448	17.6008	4.3913e-05	177	0.1016	2.6097e-05	653.103
	CHLM	rs1237398	3A	577.098	2	7.92455	0.00051229	-0.20299	0.45935	0.49885	3.90693	15.8064	0.00010359	178	0.09041	2.6097e-05	653.103
	CHLM	rs1667800	1B	672.089	2	7.60685	0.0007119	-0.2022	1.07085	0.30241	2.65959	15.0957	0.00015253	159	0.09006	2.6097e-05	653.103
	CHLM	rs1240536	5B	575.815	2	7.88384	0.00053173	0.75208	11.0917	0.00106	0.53923	0.98035	0.32352	178	0.08995	2.6097e-05	653.103
	CHLM	rs1028725	1A	522.919	2	7.29377	0.00093185	-0.13008	0.36279	0.54782	3.19543	14.5872	0.00019149	167	0.08993	2.6097e-05	653.103
	CHLM	rs1034732	4A	647.996	2	7.74492	0.00060729	0.10129	0.14257	0.70621	3.30289	15.1724	0.00014172	175	0.08864	2.6097e-05	653.103
	CHLM	rs3385469	5B	680.468	2	7.56721	0.00072001	0.08291	0.25384	0.61506	2.56092	14.1622	0.00023364	171	0.08815	2.6097e-05	653.103
	CHLM	rs1020682	5A	578.319	2	7.71361	0.00062146	0.81615	10.0067	0.00185	1.55963	2.58469	0.10976	178	0.08801	2.6097e-05	653.103
	CHLM	rs2255863	5B	607.254	2	7.71361	0.00062146	-0.81615	10.0067	0.00185	1.55963	2.58469	0.10976	178	0.08801	2.6097e-05	653.103
	CHLM	rs2277083	5A	23.7813	2	7.6954	0.00063545	-0.23402	1.2207	0.27081	2.93258	12.4361	0.00054378	175	0.08788	2.6097e-05	653.103
	CHLM	rs1122111	5A	434.264	2	7.37121	0.000857	-3.017	13.7604	0.00028292	-3.4081	13.943	0.00025866	174	0.08786	2.6097e-05	653.103
	CHLM	rs3064776	2A	76.9148	2	12.21	1.1096e-05	0.61468	5.17815	0.02412	6.6255	16.2268	8.4574e-05	178	0.13931	2.6097e-05	653.103
	CHLM	rs12776037	1B	563.733	2	7.53572	0.00073295	1.20556	15.0271	0.00015146	-1.2253	1.56475	0.2127	177	0.08675	2.6097e-05	653.103
	CHLM	rs1095939	6A	16.7523	2	7.51198	0.0007491	-1.0477	14.391	0.00020656	-0.34957	0.23176	0.63085	177	0.08664	2.6097e-05	653.103
	CHLM	rs1329221	2A	42.509	2	8.26188	0.0003814	-0.74061	6.01053	0.01527	3.37391	8.23304	0.00466	172	0.09561	2.6097e-05	653.103
	CHLM	rs3027075	5A	518.591	2	7.57453	0.00070604	3.07113	14.2434	0.00022163	-2.6091	8.40982	0.00423	178	0.08642	2.6097e-05	653.103
	CHLM	rs39658776	3B	54.9897	2	7.41055	0.0008311	-3.0087	13.6784	0.00029612	-3.342	14.6476	0.00018439	171	0.08642	2.6097e-05	653.103
	CHLM	rs13879421	3A	708.346	2	7.5318	0.0007343	-1.6052	14.702	0.00017711	-1.7895	8.33541	0.00439	178	0.08593	2.6097e-05	653.103
	CHLM	rs1268209	5A	553.552	1	14.069	0.00025117	NaN	NaN	NaN	NaN	NaN	NaN	157	0.08583	2.6097e-05	653.103
	CHLM	rs2279254	1A	511.88	2	7.23543	0.00098122	0.20033	0.5184	0.47258	6.19296	14.3528	0.00021417	168	0.08528	2.6097e-05	653.103
	CHLM	rs1182251	5B	102.552	2	7.46413	0.00078277	3.00087	13.6003	0.00030452	-3.3074	14.8743	0.00016316	177	0.08525	2.6097e-05	653.103
	CHLM	rs5359584	1B	580.221	2	7.37959	0.00084748	2.97086	13.2665	0.00035963	-3.4812	13.5262	0.00031638	176	0.08498	2.6097e-05	653.103
	CHLM	rs3022648	5B	433.53	2	7.42008	0.00081371	3.01482	13.7399	0.00028381	-3.4166	14.213	0.00022496	178	0.08466	2.6097e-05	653.103
	CHLM	rs12779268	2A	42.4891	2	8.11366	0.00043456	0.89302	7.4493	0.00703	2.25806	5.30786	0.02247	174	0.09327	2.6097e-05	653.103
	CHLM	rs4992627	5B	573.747	2	7.36043	0.00086253	0.7544	12.288	0.00058461	0.17694	0.12389	0.7253	176	0.08438	2.6097e-05	653.103
	CHLM	rs4990976	5B	518.984	2	7.39122	0.0008356	-3.0023	13.6102	0.00030254	-3.3292	14.5297	0.00019265	178	0.08433	2.6097e-05	653.103
	CHLM	rs979392	5A	10.3679	2	7.31718	0.00089453	0.36958	2.74835	0.0992	2.53944	9.09898	0.00295	178	0.08348	2.6097e-05	653.103
	CHLM	rs3020431	5A	557.662	1	14.3825	0.0002078	NaN	NaN	NaN	NaN	NaN	NaN	175	0.08299	2.6097e-05	653.103
	CHLM	rs5361434	6A	591.77	2	7.2306	0.0009736	3.0059	13.6514	0.00029796	-3.2761	14.0604	0.00024375	175	0.08294	2.6097e-05	653.103
	CHLM	rs7927015	6B	651.84	2	7.26668	0.00093711	-0.02651	0.01462	0.9039	2.5965	13.8941	0.00026309	178	0.08291	2.6097e-05	653.103
	CHLM	rs7923595	5B	647.574	2	7.21429	0.00099338	-0.30388	1.4569	0.22916	4.3646	13.8843	0.00026719	172	0.08284	2.6097e-05	653.103
	CHLM	rs3025986	7B	115.308	2	7.22679	0.00097539	3.03272	13.9123	0.00026165	-3.3801	12.8676	0.00043816	176	0.08283	2.6097e-05	653.103
	CHLM	rs3064906	5B	584.093	2	7.2118	0.00099059	-0.94806	13.4709	0.00032567	-0.20446	0.09389	0.75967	175	0.08266	2.6097e-05	653.103
	CHLM	rs3027446	5B	604.755	1	12.9659	0.0004154	NaN	NaN	NaN	NaN	NaN	NaN	178	0.07396	2.6097e-05	653.103
	CHLM	rs3026584	5B	607.213	1	12.5496	0.00051469	NaN	NaN	NaN	NaN	NaN	NaN	173	0.07295	2.6097e-05	653.103
	CTH	rs1672554	3B	772.064	2	8.22757	0.00039008	0.32276	2.42655	0.12118	-2.2055	16.1774	8.7008e-05	176	0.09488	0.0986	665.655
	CTH	rs1077507	6A	590.721	2	7.88916	0.0005312	-0.82732	14.4343	0.00020261	0.18674	0.10533	0.74593	176	0.09097	0.0986	665.655
	CTH	rs1204907	6A	590.979	2	7.74415	0.00060888	0.73813	11.1147	0.00106	1.06461	2.11708	0.14755	174	0.09164	0.0986	665.655
	DH	rs981123	2A	76.9387	2	8.03567	0.00046373	4.0331	15.8808	0.00010015	-4.3467	5.89619	0.01622	177	0.09329	8.69543	955.643
	DH	rs1071015	2A	62.0096	2	10.9391	3.4841e-05	-0.92646	1.36586	0.24423	18.3651	20.9298	9.3916e-06	171	0.13355	8.69543	955.643
	DH	rs982956	2A	36.0383	2	15.3376	7.5687e-07	5.09434	30.5024	1.2385e-07	-3.6534	5.22096	0.02356	177	0.17807	8.69543	955.643
	DH	rs1111512	7B	471.485	2	10.6823	4.2943e-05	-9.1959	21.0572	8.6888e-06	-9.5323	18.9015	2.3789e-05	176	0.12419	8.69543	955.643
	DH	rs1151045	2B	724.924	2	10.6442	4.4571e-05	-0.51046	0.29991	0.58467	18.7223	21.2335	8.0373e-06	175	0.1257	8.69543	955.643
	DH	rs4406564	1B	629.363	2	10.6731	4.4896e-05	-6.3628	19.4127	1.9349e-05	-7.4154	18.1294	3.5297e-05	166	0.14886	8.69543	955.643
	DH	rs1255650	7B	74.6848	2	10.5525	5.0318e-05	-9.3059	21.1048	8.912e-06	-8.3721	13.1456	0.0003897	164	0.14138	8.69543	955.643
	DH	rs7336178	1A	522.966	2	9.4752	0.00013114	8.73312	17.7751	4.2106e-05	-6.8112	8.4931	0.00409	163	0.11598	8.69543	955.643
	DH	rs1695956	3B	531.995	1	13.8837	0.00026535	NaN	NaN	NaN	NaN	NaN	NaN	175	0.08238	8.69543	955.643
	DH	rs3936723	5A	30.1221	2	8.66309	0.00026643	6.5577	17.3048	5.1521e-05	-6.202	10.7311	0.00129	170	0.10485	8.69543	955.643
	DH	rs1260019	3B	417.725	2	8.47575	0.00032551	4.12898	16.0785	9.5515e-05	-3.9819	1.89544	0.17064	158	0.11062	8.69543	955.643
	DH	rs2278531	3B	256.281	2	8.35426	0.00036022	3.78727	13.8121	0.00028281	-6.0371	8.31508	0.0045	161	0.10173	8.69543	955.643
	DH	rs1101823	3B	212.456	2	8.26713	0.00037791	3.53469	13.5859	0.00030826	-6.0506	7.33192	0.00748	174	0.09703	8.69543	955.643
	DH	rs3021069	5B	528.802	2	8.1956	0.00040419	8.4372	16.2074	8.6365e-05	-7.5298	10.6622	0.00133	173	0.10054	8.69543	955.643
	DH	rs1128824	4A	630.203	2	7.94815	0.00050233	3.13926	14.9635	0.00015622	-2.9096	0.69317	0.40626	177	0.09228	8.69543	955.643
	DH	rs991533	7A	87.1808	1	12.02	0.0006666	NaN	NaN	NaN	NaN	NaN	NaN	177	0.06978	8.69543	955.643
	DH	rs1396188	2B	70.7158	2	7.63713	0.00069104	4.7476	12.9735	0.0004273	-5.9783	12.703	0.0004882	160	0.09777	8.69543	955.643
	DH	rs2252351	2A	35.8461	2	15.3285	7.6272e-07	-5.1017	30.5285	1.2244e-07	-3.7646	6.13934	0.0142	177	0.17796	8.69543	955.643
	DH	rs2288384	2B	65.6812	2	7.40899	0.00083229	-5.6113	14.8179	0.00016974	-5.2568	8.37166	0.00433	171	0.08798	8.69543	955.643
	DH	rs1113878	5B	448.071	2	7.30299	0.00091403	-2.2675	7.10175	0.00847	-5.9303	11.1968	0.00101	173	0.08681	8.69543	955.643
	DH	rs3064800	2A	35.6278	2	7.60013	0.00069213	3.94382	14.6247	0.00018462	-2.3827	2.14428	0.14497	176	0.08824	8.69543	955.643
	DH	rs5970682	2A	32.8886	2	13.8615	2.824e-06	-4.2637	27.4477	5.0574e-07	-2.4512	0.81093	0.36921	167	0.18012	8.69543	955.643
	DH	rs1277633	2A	32.6767	2	15.8134	5.2108e-07	-5.1019	31.3932	8.6586e-08	-5.4586	10.0393	0.00183	173	0.18809	8.69543	955.643
	DM	rs1071015	2A	62.0096	2	11.7752	1.6726e-05	-0.73281	0.94152	0.33333	17.7778	22.8932	3.8125e-06	171	0.14416	10.2135	924.123
	DM	rs1067817	2A	58.6589	2	7.72193	0.00061903	-0.60931	1.05024	0.30692	4.73152	14.8521	0.00016526	176	0.08983	10.2135	924.123
	DM	rs982956	2A	36.0383	2	15.6096	6.0146e-07	4.68179	29.0587	2.3322e-07	-1.993	1.9724	0.16203	177	0.18154	10.2135	924.123
	DM	rs2252351	2A	35.8461	2	15.3233	7.6613e-07	-4.6724	28.9153	2.4842e-07	-2.3421	3.03733	0.08319	177	0.17821	10.2135	924.123
	DM	rs3064800	2A	35.6278	2	7.3028	0.00090948	3.37944	12.0253	0.0006666	-0.92859	0.40359	0.5261	176	0.08516	10.2135	924.123
	DM	rs4406564	1B	629.363	2	13.3665	4.3342e-06	-6.7326	25.2935	1.3235e-06	-7.3999	21.7836	6.4719e-06	166	0.18053	10.2135	924.123
	DM	rs1111512	7B	471.485	2	11.9168	1.4465e-05	-9.0412	23.7706	2.4992e-06	-8.553	17.7403	4.1206e-05	176	0.13864	10.2135	924.123
	DM	rs5970682	2A	32.8886	2	14.6225	1.4811e-06	-4.0963	28.6073	3.0393e-07	-1.7489	0.52338	0.47047	167	0.18691	10.2135	924.123
	DM	rs1255650	7B	74.6848	2	11.6719	1.8888e-05	-9.0202	22.9845	3.78e-06	-8.7775	16.888	6.388e-05	164	0.151	10.2135	924.123
	DM	rs1151045	2B	724.924	2	11.6019	1.9143e-05	-0.20124	0.0486	0.82579	17.9727	22.8274	3.8603e-06	175	0.13836	10.2135	924.123
	DM	rs1205083	3B	820.888	2	9.44279	0.00013291	-1.3812	8.95625	0.0032	2.9075	5.97842	0.01557	168	0.12255	10.2135	924.123
	DM	rs1273483	3A	590.415	2	9.2827	0.00015252	2.11917	17.4879	4.7231e-05	-1.6287	5.85136	0.01667	170	0.11067	10.2135	924.123
	DM	rs5324886	3B	26.8678	2	9.16654	0.00016615	0.20269	0.10275	0.74895	10.36	18.1375	3.4032e-05	177	0.10661	10.2135	924.123
	DM	rs5350239	6B	648.041	2	9.06881	0.00018636	3.59729	16.3928	8.0221e-05	-2.6107	1.69367	0.195	167	0.11018	10.2135	924.123
	DM	rs1101823	3B	212.456	2	8.73501	0.00024721	3.45215	14.9219	0.00016039	-5.3132	7.33585	0.00747	174	0.10241	10.2135	924.123
	DM	rs1695956	3B	531.995	1	13.6258	0.00030123	NaN	NaN	NaN	NaN	NaN	NaN	175	0.07985	10.2135	924.123
	DM	rs1087897	6B	633.908	2	8.47404	0.00031244	-3.3044	16.9182	6.1131e-05	-0.78489	0.23164	0.63094	175	0.10032	10.2135	924.123
	DM	rs6027352	6B	633.519	2	8.14779	0.00042984	3.36235	15.7353	0.00011049	-1.1849	0.29452	0.58811	165	0.09818	10.2135	924.123
	DM	rs1243734	7B	435.145	2	8.08571	0.00044302	0.37587	0.16278	0.68712	6.5432	16.1122	8.9575e-05	177	0.09404	10.2135	924.123
	DM	rs3958791	6B	630.232	2	7.97284	0.00049112	-2.9831	13.3446	0.00034547	1.16941	0.55892	0.45573	177	0.09272	10.2135	924.123
	DM	rs7336178	1A	522.966	2	7.96693	0.00050878	7.65551	15.5901	0.00011906	-6.3895	8.63539	0.0038	163	0.10014	10.2135	924.123
	DM	rs1039177	3B	287.163	2	7.78475	0.00058669	-3.8373	14.2793	0.00021939	-3.6287	11.5419	0.00085173	174	0.0925	10.2135	924.123
	DM	rs3936723	5A	30.1221	2	7.72191	0.0006263	5.80045	15.129	0.00014629	-4.6541	6.73448	0.01032	170	0.09577	10.2135	924.123
	DM	rs13196478	6B	176.492	2	7.60309	0.00070664	1.20581	4.93727	0.02772	3.02574	10.9738	0.00115	164	0.09459	10.2135	924.123
	DM	rs3024454	6B	634.596	2	7.55722	0.00071992	-3.1235	14.4225	0.00020378	-1.5796	0.55034	0.45922	176	0.0883	10.2135	924.123
	DM	rs1202743	1B	597.34	2	7.41161	0.00082148	-3.3772	13.5211	0.00031665	-4.1582	9.48236	0.00242	177	0.0862	10.2135	924.123
	DM	rs1009771	7B	22.9597	2	7.38818	0.00084677	-4.4363	13.6562	0.00029884	-4.4987	9.06607	0.00302	172	0.08829	10.2135	924.123
	DM	rs1032131	6B	633.856	2	7.33786	0.00089	3.03923	14.0305	0.00024967	-2.1418	1.47374	0.22652	170	0.08776	10.2135	924.123
	DM	rs3570130	5B	38.5752	2	7.32265	0.00090753	0.21275	0.08666	0.76885	6.5797	13.8301	0.00027697	167	0.09769	10.2135	924.123
	DM	rs1277633	2A	32.6767	2	15.0652	9.7866e-07	-4.7512	29.855	1.6895e-07	-5.0844	11.2112	0.00101	173	0.17924	10.2135	924.123
	DM	rs1064591	6B	629.332	2	7.25703	0.0009585	-3.0091	13.065	0.00040123	-2.4064	1.67401	0.19756	170	0.08753	10.2135	924.123
	GFD	rs1018411	6B	160.903	2	13.0329	5.4733e-06	-0.90181	13.2119	0.00036948	2.66828	15.3401	0.00013037	176	0.15007	0.81949	723.689
	GFD	rs1117688	6B	147.206	2	9.65902	0.00010667	-0.83746	11.762	0.00075966	1.79306	11.1369	0.00104	177	0.11056	0.81949	723.689
	GFD	rs3029090	5B	486.504	2	9.61063	0.00011586	-0.88697	10.3033	0.00161	2.72733	12.1073	0.00065128	164	0.11653	0.81949	723.689
	GFD	rs3024561	6B	140.424	2	9.56467	0.0001161	-0.74296	9.50242	0.0024	2.03431	12.0358	0.00066221	177	0.10948	0.81949	723.689
	GFD	rs1128408	3B	749.39	2	9.08016	0.00018101	-0.81714	5.81947	0.01694	3.13881	16.0198	9.4298e-05	174	0.10877	0.81949	723.689
	GFD	rs12775953	6B	165.539	2	8.95268	0.00020801	1.31286	15.4615	0.00012603	1.86412	6.07429	0.01479	165	0.10613	0.81949	723.689
	GFD	rs5576947	6B	145.551	2	8.34831	0.00035342	-0.79536	9.99503	0.00187	2.19705	9.38516	0.00256	171	0.10406	0.81949	723.689
	GFD	rs1101982	6B	182.365	2	8.77395	0.00023984	0.68236	7.76583	0.00595	2.23483	11.7245	0.0007792	172	0.10262	0.81949	723.689
	GFD	rs1057316	6B	189.379	2	8.54237	0.00029299	-0.74879	7.54053	0.00669	2.18597	12.4212	0.00054705	176	0.09778	0.81949	723.689
	GFD	rs991702	6B	176.498	2	8.32496	0.00035776	0.37971	2.05263	0.15381	2.48531	15.6095	0.00011468	175	0.09547	0.81949	723.689
	GFD	rs1081427	3B	739.97	2	8.30247	0.00036359	-0.92351	5.98737	0.01543	3.83477	13.888	0.00026433	177	0.09503	0.81949	723.689
	GFD	rs1009447	6B	183.415	2	8.23114	0.00038882	0.68942	7.21742	0.00795	1.99895	11.3827	0.00092045	176	0.09478	0.81949	723.689
	GFD	rs1108263	7B	23.6686	2	8.02217	0.00046949	0.25709	1.10059	0.29563	2.29076	13.4216	0.00033257	177	0.09182	0.81949	723.689
	GFD	rs1066552	6B	163.046	2	7.95096	0.00050935	-0.87573	9.63093	0.00226	1.88259	8.30487	0.00449	169	0.094	0.81949	723.689
	GFD	rs3020808	3B	761.433	2	7.93065	0.00051043	-0.70726	4.61695	0.03308	3.46699	13.7156	0.00028771	177	0.09078	0.81949	723.689
	GFD	rs4004295	3B	734.016	2	7.85623	0.00054959	0.8883	5.48043	0.02042	4.1475	12.3112	0.00057954	174	0.0916	0.81949	723.689
	GFD	rs982140	6B	153.098	2	7.762	0.00060884	0.8996	10.0543	0.00183	2.04377	8.3761	0.00434	166	0.09314	0.81949	723.689
	GFD	rs997388	6B	139.466	2	7.75169	0.0006047	0.69736	8.78212	0.00349	1.83804	8.43493	0.00418	174	0.08977	0.81949	723.689
	GFD	rs1667468	6B	183.416	2	7.7284	0.00061422	-0.62971	6.03194	0.01506	1.92762	11.8221	0.00073707	177	0.08846	0.81949	723.689
	GFD	rs1167866	6B	195.801	2	7.70487	0.00062761	-0.45752	3.4202	0.06615	2.19617	13.666	0.00029483	177	0.08819	0.81949	723.689
	GFD	rs1104514	5B	452.109	2	7.53144	0.00073715	0.56005	4.53954	0.03458	2.73784	12.0203	0.00066829	176	0.08674	0.81949	723.689
	GFD	rs3222195	6B	199.305	2	7.42783	0.00081505	-0.47638	3.13914	0.07828	2.22016	13.3217	0.00035171	173	0.08554	0.81949	723.689
	GFD	rs3934470	7B	11.8374	2	7.27831	0.00092866	-0.96394	1.79006	0.18272	0.94965	1.24631	0.26584	177	0.08331	0.81949	723.689
	GY	rs3955557	3B	795.294	2	11.6822	1.8142e-05	0.03571	0.47665	0.49093	-0.51731	22.8898	3.8183e-06	171	0.13762	0.01408	0.03911
	GY	rs9724899	2A	35.6065	2	11.1969	2.909e-05	0.5511	22.2415	5.3997e-06	0.4885	14.9647	0.00016206	160	0.15205	0.01408	0.03911
	GY	rs2279722	2B	112.186	2	8.65461	0.00027267	-0.08092	2.76699	0.09823	-0.87328	11.4975	0.00088295	164	0.11786	0.01408	0.03911
	GY	rs1103801	3A	638.066	2	9.93114	8.4352e-05	-0.00062009	0.00020835	0.9885	-1.0268	19.8504	1.5342e-05	174	0.1159	0.01408	0.03911
	GY	rs1017738	3A	638.449	2	9.88692	8.7751e-05	-0.0035091	0.00667	0.935	-1.0239	19.7436	1.6127e-05	174	0.11671	0.01408	0.03911
	GY	rs4003161	2B	66.2918	2	7.26349	0.00096537	-0.1517	14.4771	0.00020376	0.06158	0.96539	0.32736	163	0.09005	0.01408	0.03911
	GY	rs1218953	2A	87.954	2	8.91231	0.00021223	-0.48074	16.7923	6.559e-05	0.52279	15.1081	0.00014745	171	0.10738	0.01408	0.03911
	GY	rs5324076	2B	60.1366	2	8.46773	0.00032609	0.29917	16.9333	6.326e-05	0.21113	5.96164	0.01577	160	0.11893	0.01408	0.03911
	GY	rs1026385	2B	50.2916	2	9.98139	8.1949e-05	-0.22252	18.9868	2.3367e-05	-0.072018	0.26492	0.60747	169	0.11833	0.01408	0.03911
	GY	rs1022661	2A	76.7099	2	7.83168	0.0005588	0.049	1.82574	0.17844	-0.26778	10.6541	0.00133	177	0.09005	0.01408	0.03911
	GY	rs1355469	7A	31.3549	2	7.81217	0.00058042	0.15826	11.1877	0.00103	-0.074293	0.52246	0.47085	167	0.09455	0.01408	0.03911
	GY	rs1125300	5B	14.7892	2	7.78401	0.0005906	-0.084389	10.6181	0.00136	0.22107	7.1621	0.00821	171	0.09205	0.01408	0.03911
	GY	rs1152238	2B	38.9785	2	7.35272	0.00088458	0.13555	14.3008	0.00022057	-0.0081681	0.01088	0.91707	166	0.08696	0.01408	0.03911
	GY	rs3943920	7A	65.0004	2	7.26775	0.00093619	0.44657	11.8274	0.00073415	0.50068	14.3335	0.00021207	178	0.08354	0.01408	0.03911
	GY	rs1053125	2B	33.0657	2	9.15777	0.00017463	0.19624	10.5949	0.00139	0.28588	17.6717	4.435e-05	162	0.11306	0.01408	0.03911
	GY	rs1090166	7A	638.61	2	7.20741	0.00098973	-0.09209	5.16844	0.02425	-0.24136	7.06535	0.00861	178	0.08285	0.01408	0.03911
	HI	rs4009240	6A	604.183	2	12.3415	1.0311e-05	-2.7413	5.82694	0.0169	13.4263	13.2615	0.00036481	169	0.14081	2.53302	1043.37
	HI	rs4008104	2A	119.892	2	12.2714	1.0562e-05	-1.5848	3.20065	0.0754	9.77318	16.8505	6.2833e-05	177	0.13806	2.53302	1043.37
	HI	rs1183203	7A	683.845	2	9.39172	0.00014083	-0.24661	0.08558	0.77026	15.6382	18.6914	2.729e-05	164	0.11723	2.53302	1043.37
	HI	rs12777318	2B	691.369	2	8.82182	0.00023146	0.13131	0.01329	0.90838	10.8846	16.1235	9.0798e-05	169	0.10135	2.53302	1043.37
	HI	rs1673314	2A	5.15427	2	8.69513	0.0002622	-1.7834	3.14533	0.07808	9.86409	10.2059	0.00169	165	0.10242	2.53302	1043.37
	HI	rs1214239	6A	492.445	2	8.66455	0.00026225	2.09327	3.87782	0.05057	18.4768	12.9129	0.00042844	176	0.09954	2.53302	1043.37
	HI	rs2276468	2B	616.73	2	8.36308	0.00035203	-0.69718	0.36774	0.5451	12.5539	16.375	8.0905e-05	167	0.0987	2.53302	1043.37
	HI	rs1092938	6A	605.006	2	8.12497	0.00044198	2.98457	6.61002	0.01109	13.9661	7.6242	0.00646	162	0.09522	2.53302	1043.37
	HI	rs2265145	5A	7.84011	2	7.91434	0.00052331	-1.6201	9.0535	0.00304	5.25652	5.14802	0.02458	172	0.09163	2.53302	1043.37
	HI	rs1026385	2B	50.2916	2	7.87363	0.00054766	-4.392	15.6161	0.00011615	0.80453	0.06716	0.79585	168	0.09233	2.53302	1043.37
	HI	rs1086430	6A	601.496	2	7.86892	0.00055361	-3.4857	8.33068	0.00445	7.61577	4.29031	0.03997	165	0.09865	2.53302	1043.37
	HI	rs1069184	2B	28.7212	2	7.82459	0.00056351	-1.8243	7.32104	0.00752	-3.8201	5.5315	0.01984	176	0.08846	2.53302	1043.37
	HI	rs979640	7A	113.033	2	7.62328	0.00068401	1.06444	2.18177	0.14158	4.4855	8.99756	0.00313	171	0.08993	2.53302	1043.37
	HI	rs1089242	2B	27.837	2	7.36928	0.00085853	-2.3863	13.2167	0.0003698	-0.80872	0.3311	0.56579	174	0.08329	2.53302	1043.37
	HI	rs7928794	2B	33.1752	2	7.33555	0.00088401	3.26947	14.5386	0.00019291	1.60262	0.70338	0.40285	175	0.08352	2.53302	1043.37
	HI	rs1129883	7B	392.113	2	7.27284	0.00093808	1.18779	3.42639	0.06594	7.03556	12.3762	0.00056108	174	0.08295	2.53302	1043.37
	HI	rs2277064	2B	63.9708	2	7.23892	0.00096617	-2.4583	14.2948	0.00021732	1.47358	1.24848	0.26545	175	0.08155	2.53302	1043.37
	HTE2	rs1092756	3A	16.9075	2	12.5972	8.0254e-06	-0.021152	0.76553	0.38286	0.36917	25.1381	1.3521e-06	176	0.13346	0.00142	0.05615
	HTE2	rs2317268	4B	548.002	2	10.5007	5.0625e-05	-0.054773	1.41083	0.2366	0.58877	20.9958	8.9727e-06	176	0.11132	0.00142	0.05615
	HTE2	rs13881055	6B	650.312	2	9.39418	0.00013882	-0.0083887	0.0591	0.80824	0.4447	18.2243	3.3543e-05	169	0.10127	0.00142	0.05615
	HTE2	rs1132777	4B	538.743	2	9.09656	0.00017978	0.01755	0.14395	0.70488	0.4439	16.9899	5.969e-05	172	0.1051	0.00142	0.05615
	HTE2	rs1062872	1A	522.682	2	8.87411	0.000218	-0.023264	0.35341	0.553	0.73465	17.725	4.1735e-05	175	0.09611	0.00142	0.05615
	HTE2	rs1114608	6A	591.765	2	8.89452	0.00022103	-0.004688	0.01145	0.91494	0.72839	17.0711	5.8906e-05	163	0.09999	0.00142	0.05615
	HTE2	rs5361434	6A	591.77	2	8.54598	0.00029406	0.46359	14.2777	0.00021998	-0.36474	7.7219	0.00609	174	0.09089	0.00142	0.05615
	HTE2	rs1213102	1A	518.722	2	8.3707	0.00034473	-0.011067	0.08077	0.77662	0.58668	16.6167	7.0974e-05	174	0.09092	0.00142	0.05615
	HTE2	rs1223619	3A	512.069	2	8.23442	0.00038848	-0.13624	16.2726	8.3306e-05	0.05867	0.74697	0.38868	176	0.08731	0.00142	0.05615
	HTE2	rs7921861	6A	592.04	2	8.23175	0.00039112	-0.45976	14.0366	0.00024752	-0.37209	8.10008	0.00499	174	0.08843	0.00142	0.05615
	HTE2	rs3029186	6B	624.033	2	8.1338	0.00042488	0.46493	14.3405	0.00021212	-0.36513	7.44075	0.00705	177	0.08617	0.00142	0.05615
	HTE2	rs4008147	4A	590.792	2	7.97172	0.00049874	0.45451	13.7389	0.000288	-0.35934	7.02671	0.00883	171	0.08692	0.00142	0.05615
	HTE2	rs3955857	6B	657.219	2	7.96753	0.00050618	0.46603	14.3846	0.0002122	-0.37229	7.61842	0.00647	166	0.08964	0.00142	0.05615
	HTE2	rs1697382	2B	238.795	2	7.76681	0.00059411	0.03978	0.57679	0.44864	0.39613	15.2976	0.00013309	177	0.08228	0.00142	0.05615
	HTE2	rs1103801	3A	638.066	2	7.72396	0.00062265	-0.051964	1.5991	0.20783	-0.88016	12.8163	0.00045226	173	0.08332	0.00142	0.05615
	HTE2	rs1355469	7A	313.549	2	7.72115	0.00063326	0.15241	11.0564	0.0011	-0.080594	0.54259	0.46246	166	0.08259	0.00142	0.05615
	HTE2	rs1089334	6B	649.376	2	7.64913	0.00066173	0.03933	1.75023	0.18765	0.29745	10.8592	0.0012	177	0.08103	0.00142	0.05615
	HTE2	rs44298360	1A	525.171	2	7.60848	0.00071084	0.00776	0.06929	0.79273	0.48464	15.2147	0.00014404	160	0.08848	0.00142	0.05615
	HTE2	rs1017738	3A	638.449	2	7.55721	0.00072525	-0.052951	1.65992	0.19943	-0.86643	12.4216	0.00055017	173	0.0806	0.00142	0.05615
	HTE2	rs3954041	4A	21.6019	2	7.54655	0.000727	-0.46012	14.0628	0.00024302	-0.40726	10.1001	0.00177	177	0.07995	0.00142	0.05615
	HTE2	rs1125917	1A	35.5274	2	7.53985	0.00073688	-0.03469	0.70702	0.40166	0.43851	12.0253	0.00067032	173	0.08076	0.00142	0.05615
	HTE2	rs7336027	3B	684.281	2	7.45991	0.00080359	0.05109	1.262	0.26299	0.87499	12.5814	0.00051391	166	0.08385	0.00142	0.05615
	HTE2	rs1076647	6A	557.76	2	7.40849	0.00082526	0.46092	14.0928	0.00023947	-0.40377	9.57348	0.00231	177	0.07848	0.00142	0.05615
	HTE2	rs1274619	7A	75.5358	2	7.38238	0.00087502	0.09716	11.9081	0.00072613	0.21745	3.10045	0.08031	159	0.08411	0.00142	0.05615
	HTE2	rs9724899	2A	35.6065	2	7.36001	0.00089115	0.47077	14.6658	0.00018767	0.44167	10.3221	0.00161	160	0.08672	0.00142	0.05615
	HTE2	rs990162	5B	438.041	2	7.32207	0.0008935	0.46345	14.1924	0.00022807	-0.42265	11.2341	0.00099207	177	0.07757	0.00142	0.05615
	HTE2	rs1009485	3A	736.636	2	7.31542	0.00091529	0.09204	11.706	0.00079316	0.17648	3.45846	0.06479	167	0.08296	0.00142	0.05615
	HTE2	rs1091278	5A	32.0036	2	7.31524	0.0009172	-0.0041254	0.01117	0.91598	0.54228	13.873	0.0002723	166	0.08093	0.00142	0.05615
	HTE2	rs1717147	3A	468.276	2	7.2906	0.0009229	0.1431	12.907	0.00043102	0.22065	3.76098	0.05416	175	0.07733	0.00142	0.05615
	HTE2	rs41940126	6B	471.362	2	7.29358	0.00093555	0.46371	14.1728	0.00023524	-0.41631	9.93593	0.00194	166	0.08011	0.00142	0.05615
	HTE2	rs1097738	3A	468.276	2	7.25177	0.00095321	0.14323	12.905	0.00043011	0.22164	3.07862	0.08115	177	0.07682	0.00142	0.05615
	HTE2	rs1719885	3A	459.974	2	7.20206	0.00099786	-0.14435	13.2139	0.00036912	0.19478	4.00591	0.04695	177	0.0763	0.00142	0.05615
	SN	rs3940546	6B	24.6581	2	12.0322	1.4396e-05	-0.19516	22.0723	5.9473e-06	0.20829	17.7081	4.4469e-05	156	0.15139	0.00392	-133.82
	SN	rs1218234	7A	664.672	2	8.8156	0.00022763	-0.15728	17.2801	5.1036e-05	0.0799	1.17222	0.28048	178	0.10155	0.00392	-133.82
	SN	rs1089029	7A	664.053	2	8.72907	0.0002462	0.15615	17.1097	5.5365e-05	0.09374	1.97374	0.16188	178	0.10055	0.00392	-133.82
	SN	rs3948739	7A	663.595	2	8.44923	0.00031956	-0.15594	16.8714	6.2514e-05	0.11094	3.06147	0.08201	175	0.09807	0.00392	-133.82
	SN	rs1071836	7A	662.599	2	8.40731	0.0003374	-0.15464	16.775	6.6665e-05	0.10722	1.85534	0.17508	168	0.09852	0.00392	-133.82
	TKW	rs1322080	2B	217.092	2	12.2563	1.1497e-05	-0.18456	22.883	3.9972e-06	0.20502	23.5115	3.0093e-06	162	0.14871	0.00039061	-392.91
	TKW	rs3938259	3B	2.61242	2	11.2741	2.5253e-05	0.18221	21.7885	6.1481e-06	0.16296	15.8313	0.00010235	178	0.12855	0.00039061	-392.91
	TKW	rs4411987	1A	358.963	2	10.8389	3.7246e-05	0.18163	21.5615	6.8541e-06	0.16987	17.6798	4.2294e-05	177	0.12366	0.00039061	-392.91
	TKW	rs41420864	3A	631.666	2	10.5539	4.8794e-05	0.17899	20.9509	9.2648e-06	0.17831	19.2834	2.0135e-05	172	0.12149	0.00039061	-392.91
	TKW	rs7332747	7A	443.444	2	9.93442	8.6595e-05	-0.048583	18.0136	3.7393e-05	0.08033	5.00999	0.02661	165	0.12068	0.00039061	-392.91
	TKW	rs1103414	4A	54.5086	2	9.15849	0.00016736	-0.028544	5.36871	0.0217	-0.17368	9.83331	0.00202	177	0.1053	0.00039061	-392.91
	TKW	rs1150455	7A	425.948	2	7.57555	0.0007231	0.03968	14.5605	0.00019481	-0.0062513	0.04184	0.83819	165	0.09027	0.00039061	-392.91
	TKW	rs3024458	7A	424.546	1	13.9783	0.00025286	NaN	NaN	NaN	NaN	NaN	NaN	176	0.08009	0.00039061	-392.91
	TKW	rs1136246	7A	399.494	2	8.19278	0.00040097	-0.043283	16.321	8.0825e-05	0.01497	0.29329	0.58883	178	0.09342	0.00039061	-392.91
	TKW	rs2276976	7A	289.399	2	8.64258	0.00027712	-0.043255	17.2549	5.3997e-05	0.02561	0.61519	0.43404	162	0.1052	0.00039061	-392.91
	TKW	rs2283405	7A	284.621	2	7.23939	0.00099275	-0.039901	13.762	0.00029042	-0.016463	0.16901	0.68158	160	0.09059	0.00039061	-392.91
	TKW	rs12774606	7A	241.542	2	9.18293	0.00016775	0.04802	18.1551	3.4655e-05	0.01105	0.10896	0.74176	168	0.1105	0.00039061	-392.91
	TKW	rs1067925	7B	302.779	1	12.6763	0.0004797	NaN	NaN	NaN	NaN	NaN	NaN	178	0.07227	0.00039061	-392.91
	TKW	rs1094036	7A	223.739	2	7.91629	0.00051718	0.03989	15.4134	0.00012556	0.04036	1.28639	0.25832	177	0.09028	0.00039061	-392.91
	TKW	rs1090493	7B	357.798	1	12.5092	0.00052134	NaN	NaN	NaN	NaN	NaN	NaN	178	0.07132	0.00039061	-392.91
	TKW	rs7928199	7A	198.634	2	8.56881	0.00028475	0.04292	16.5537	7.2271e-05	0.04368	2.06628	0.15243	178	0.09771	0.00039061	-392.91
	TKW	rs5324851	5B	359.411	2	7.67491	0.00064509	0.04197	3.91546	0.04947	0.01699	0.58223	0.4465	177	0.0878	0.00039061	-392.91
	TKW	rs1004769	7A	189.357	2	7.34022	0.00087575	-0.035836	13.6979	0.00028975	0.03111	1.47839	0.22571	178	0.0837	0.00039061	-392.91
	TKW	rs2291431	7A	121.894	2	8.54535	0.00029153	0.03006	4.14198	0.04339	-0.10352	7.80947	0.0058	177	0.0978	0.00039061	-392.91
	TKW	rs3935447	6B	633.929	2	7.24954	0.00096004	0.03108	5.88574	0.01634	0.03785	6.93608	0.00925	173	0.08365	0.00039061	-392.91
	TKW	rs4262592	7A	11.7823	2	7.72922	0.00063136	-0.032086	2.88302	0.09152	-0.046924	3.5067	0.063	163	0.0953	0.00039061	-392.91
	BIO, biomass; CHLD, chlorophyll degradation; CHLH, chlorophyll at heading; CHLM, chlorophyll at maturity; CTH, canopy temperature at heading; DH, days to heading; DM, days to maturity; GFD, grain filling duration; GY, grain yield; HI, harvest index; HTE2, heat tolerance efficiency evaluated in MED/SD2; PHT, plant height; SN, seed number/spike; TKW, thousand kernel weight.
